# Supplementary material for: Long-term platelet priming after glycoprotein VI stimulation in comparison to Protease-Activating Receptor (PAR) stimulation
Source: PLoS One. 2021 Mar 3;16(3):e0247425. doi: 10.1371/journal.pone.0247425 (PMC7928515; doi:10.1371/journal.pone.0247425)
Supplement: S1 Data — (XLSX) [file pone.0247425.s003.xlsx]

## Sheet: Fig1
	TRAP6	Iloprost						CRP-XL	Iloprost				TRAP6 (norm)						CRP-XL (norm)
		Slope (delta %T/min)	AUC (delta %T x minutes)	Max aggregation (delta%T)				Slope (delta %T/min)	AUC (delta %T x minutes)	Max aggregation (delta%T)			Slope	AUC	Max				Slope	AUC	Max
Exp1.	Control	78	846.6	79		Exp1.	Control	97	751.2	83			100	100	100				100	100	100
	-2	3	0	0			-2	2	0.1	0			3.84615	0	0				2.06186	0.013312	0
	-1	3	0	0			-1	1	0.1	0			3.84615	0	0				1.03093	0.013312	0
	-0.5	2	2.8	2			-0.5	4	0.4	1			2.5641	0.330735	2.53165				4.12371	0.0532481	1.20482
	0	3	2.8	2			0	1	0	0			3.84615	0.330735	2.53165				1.03093	0	0
	0.5	36	43.1	5			0.5	67	503.3	56			46.1538	5.09095	6.32911				69.0722	66.9995	67.4699
	1	90	539	50			1	95	708.6	77			115.385	63.6664	63.2911				97.9381	94.3291	92.7711
	2	70	588.8	58			2	97	725.3	80			89.7436	69.5488	73.4177				100	96.5522	96.3855
Exp2	Control	75	768.6	80		Exp2	Control	88	785.8	85			100	100	100				100	100	100
	-2	2	0	0			-2	2	0	0			2.66667	0	0				2.27273	0	0
	-1	2	0	0			-1	1	0	0			2.66667	0	0				1.13636	0	0
	-0.5	1	2.5	1			-0.5	4	0.4	0			1.33333	0.325267	1.25				4.54545	0.0509035	0
	0	3	2.6	1			0	1	0	0			4	0.338277	1.25				1.13636	0	0
	0.5	19	87.1	12			0.5	77	440	44			25.3333	11.3323	15				87.5	55.9939	51.7647
	1	84	506.7	54			1	88	739.6	80			112	65.9251	67.5				100	94.1206	94.1176
	2	69	550.6	60			2	88	716.3	76			92	71.6367	75				100	91.1555	89.4118
Exp3	Control	80	822.4	85		Exp3	Control	96	841.3	88			100	100	100				100	100	100
	-2	2	0	0			-2	3	0.1	0			2.5	0	0				3.125	0.0118864	0
	-1	2	0	0			-1	2	0.1	0			2.5	0	0				2.08333	0.0118864	0
	-0.5	2	3.4	2			-0.5	5	0.8	1			2.5	0.413424	2.35294				5.20833	0.0950909	1.13636
	0	3	2.8	1			0	1	0	0			3.75	0.340467	1.17647				1.04167	0	0
	0.5	46	129.6	15			0.5	87	671.4	70			57.5	15.7588	17.6471				90.625	79.8051	79.5455
	1	98	557.3	55			1	109	792.8	83			122.5	67.7651	64.7059				113.542	94.2351	94.3182
	2	86	583.1	59			2	98	743.4	83			107.5	70.9022	69.4118				102.083	88.3632	94.3182

## Sheet: Fig2
	TRAP6	Tirofiban						CRP-XL	Tirofiban				TRAP6 (norm)						CRP-XL (norm)
		Slope (delta %T/min)	AUC (delta %T x minutes)	Max aggregation (delta%T)				Slope (delta %T/min)	AUC (delta %T x minutes)	Max aggregation (delta%T)			Slope	AUC	Max				Slope	AUC	Max
Exp1.	Control	88	580.1	78		Exp1.	Control	87	834.9	96			100	100	100				100	100	100
	-2	25	85.1	10			-2	27	158.7	17			28.4091	14.6699	12.8205				31.0345	19.0083	17.7083
	-1	42	96.1	12			-1	42	138.2	16			47.7273	16.5661	15.3846				48.2759	16.5529	16.6667
	-0.5	42	94.6	12			-0.5	44	137	16			47.7273	16.3075	15.3846				50.5747	16.4092	16.6667
	0	39	73.4	10			0	41	131.5	18			44.3182	12.653	12.8205				47.1264	15.7504	18.75
	0.5	41	79.2	10			0.5	88	282	30			46.5909	13.6528	12.8205				101.149	33.7765	31.25
	1	88	290.9	39			1	91	502.1	58			100	50.1465	50				104.598	60.1389	60.4167
	2	88	465	60			2	94	673.4	77			100	80.1586	76.9231				108.046	80.6564	80.2083
Exp2	Control	93	584.5	88		Exp2	Control	89	765.6	91			100	100	100				100	100	100
	-2	26	86.9	11			-2	29	141.4	16			27.957	14.8674	12.5				32.5843	18.4692	17.5824
	-1	44	92.2	12			-1	44	142.2	16			47.3118	15.7742	13.6364				49.4382	18.5737	17.5824
	-0.5	46	98	11			-0.5	47	128.3	17			49.4624	16.7665	12.5				52.809	16.7581	18.6813
	0	44	92.2	10			0	41	118.2	18			47.3118	15.7742	11.3636				46.0674	15.4389	19.7802
	0.5	44	98.4	10			0.5	90	273.1	33			47.3118	16.8349	11.3636				101.124	35.6714	36.2637
	1	96	311	41			1	94	479	58			103.226	53.2079	46.5909				105.618	62.5653	63.7363
	2	96	497.7	63			2	97	619.9	81			103.226	85.1497	71.5909				108.989	80.9692	89.011
Exp3	Control	85	554.3	83		Exp3	Control	90	591	89			100	100	100				100	100	100
	-2	25	81.6	8			-2	30	117.8	10			29.4118	14.7213	9.63855				33.3333	19.9323	11.236
	-1	39	93.5	9			-1	45	87.2	13			45.8824	16.8681	10.8434				50	14.7547	14.6067
	-0.5	38	84.8	8			-0.5	48	88.5	13			44.7059	15.2986	9.63855				53.3333	14.9746	14.6067
	0	37	50.3	5			0	40	95.6	16			43.5294	9.07451	6.0241				44.4444	16.176	17.9775
	0.5	41	73.6	8			0.5	92	206.2	28			48.2353	13.278	9.63855				102.222	34.89	31.4607
	1	88	279.5	36			1	96	373.3	53			103.529	50.424	43.3735				106.667	63.1641	59.5506
	2	90	493.9	63			2	98	495.1	84			105.882	89.1034	75.9036				108.889	83.7733	94.382

## Sheet: Fig3
	TRAP6	Syk-IN					CRP	Syk-IN					TRAP6 (norm)						CRP-XL (norm)
		Slope (delta %T/min)	AUC (delta %T x minutes)	Max aggregation (delta%T)				Slope (delta %T/min)	AUC (delta %T x minutes)	Max aggregation (delta%T)			Slope	AUC	Max				Slope	AUC	Max
Exp1.	Control	83	981.3	89		Exp1.	Control	88	885.3	93			100	100	100				100	100	100
	-2	75	936.7	86			-2	4	36.4	3			90.3614	95.455	96.6292				4.54545	4.1116	3.22581
	-1	71	957.7	86			-1	4	13.3	1			85.5422	97.595	96.6292				4.54545	1.50232	1.07527
	-0.5	72	961.6	87			-0.5	4	25.7	3			86.747	97.9925	97.7528				4.54545	2.90297	3.22581
	0	76	976.4	89			0	6	50.5	6			91.5663	99.5007	100				6.81818	5.70428	6.45161
	0.5	76	939.1	85			0.5	5	51.1	6			91.5663	95.6996	95.5056				5.68182	5.77205	6.45161
	1	81	956.7	87			1	83	580.3	56			97.5904	97.4931	97.7528				94.3182	65.5484	60.2151
	2	82	980.9	89			2	91	751.4	80			98.7952	99.9592	100				103.409	84.8752	86.0215
Exp2	Control	81	978.1	88		Exp2	Control	87	786.5	88			100	100	100				100	100	100
	-2	78	940.9	84			-2	4	33.5	3			96.2963	96.1967	95.4545				4.5977	4.25938	3.40909
	-1	75	955	85			-1	4	11.8	2			92.5926	97.6383	96.5909				4.5977	1.50032	2.27273
	-0.5	79	972.2	87			-0.5	4	24.8	3			97.5309	99.3968	98.8636				4.5977	3.15321	3.40909
	0	79	953.6	87			0	5	46.9	4			97.5309	97.4951	98.8636				5.74713	5.96313	4.54545
	0.5	78	884.5	83			0.5	5	46.1	6			96.2963	90.4304	94.3182				5.74713	5.86141	6.81818
	1	83	963.3	87			1	82	550.5	58			102.469	98.4869	98.8636				94.2529	69.9936	65.9091
	2	85	973.2	90			2	90	671.6	74			104.938	99.499	102.273				103.448	85.391	84.0909
Exp3	Control	76	887.7	89		Exp3	Control	81	763.3	90			100	100	100				100	100	100
	-2	69	838.8	84			-2	5	29.6	3			90.7895	94.4914	94.382				6.17284	3.8779	3.33333
	-1	65	872.9	86			-1	3	12.9	3			85.5263	98.3328	96.6292				3.7037	1.69003	3.33333
	-0.5	63	906.2	86			-0.5	5	7	1			82.8947	102.084	96.6292				6.17284	0.917071	1.11111
	0	70	860.2	88			0	6	41.6	7			92.1053	96.9021	98.8764				7.40741	5.45002	7.77778
	0.5	78	821.1	84			0.5	8	35.4	7			102.632	92.4975	94.382				9.87654	4.63776	7.77778
	1	79	862.4	87			1	78	465.9	55			103.947	97.1499	97.7528				96.2963	61.0376	61.1111
	2	75	873.5	88			2	85	637.5	78			98.6842	98.4004	98.8764				104.938	83.5189	86.6667

## Sheet: Fig4
	TRAP6	Iloprost	Tirofiban				CRP	Iloprost	Tirofiban				TRAP6 (norm)						CRP-XL (norm)
		Slope (delta %T/min)	AUC (delta %T x minutes)	Max aggregation (delta%T)				Slope (delta %T/min)	AUC (delta %T x minutes)	Max aggregation (delta%T)			Slope	AUC	Max				Slope	AUC	Max
Exp1.	Control	75	911.2	91		Exp1.	Control	79	809.5	67			100	100	100				100	100	100
	-2	2	0.1	0			-2	6	0	3			2.66667	0.0109745	0				7.59494	0	4.47761
	-1	4	0	1			-1	6	0.1	4			5.33333	0	1.0989				7.59494	0.0123533	5.97015
	-0.5	7	0	0			-0.5	7	0	0			9.33333	0	0				8.86076	0	0
	0	4	0.5	77			0	48	137.6	5			5.33333	0.0548727	84.6154				60.7595	16.9981	7.46269
	0.5	57	193.7	68			0.5	69	227.1	22			76	21.2577	74.7253				87.3418	28.0544	32.8358
	1	85	275.4	85			1	72	177.2	55			113.333	30.2239	93.4066				91.1392	21.8901	82.0896
	2	80	542.2	87			2	79	400.3	65			106.667	59.504	95.6044				100	49.4503	97.0149
Exp2	Control	63	1085.5	89		Exp2	Control	75	1278.8	94			100	100	100				100	100	100
	-2	3	37.5	0			-2	9	0	1			4.7619	3.45463	0				12	0	1.06383
	-1	1	57.8	2			-1	11	0.53935	0			1.5873	5.32474	2.24719				14.6667	0.0421763	0
	-0.5	3	71.1	1			-0.5	9	0.53935	0			4.7619	6.54998	1.1236				12	0.0421763	0
	0	2	1.6	53			0	59	325.748	2			3.1746	0.147398	59.5506				78.6667	25.473	2.12766
	0.5	36	215.7	79			0.5	78	439.137	20			57.1429	19.871	88.764				104	34.3398	21.2766
	1	54	361.6	64			1	87	513.67	73			85.7143	33.3118	71.9101				116	40.1682	77.6596
	2	53	1087.2	84			2	81	1256.61	90			84.127	100.157	94.382				108	98.265	95.7447
Exp3	Control	75	1233.3	95		Exp3	Control	78	1163.2	88			100	100	100				100	100	100
	-2	9	110.8	12			-2	23.4	133.281	2			12	8.98403	12.6316				30	11.4581	2.27273
	-1	10	130.6	15			-1	28.1	157.039	2			13.3333	10.5895	15.7895				36.0256	13.5006	2.27273
	-0.5	10	115.3	13			-0.5	26.5	138.608	2			13.3333	9.3489	13.6842				33.9744	11.9161	2.27273
	0	13	212.4	58			0	40.2	216.037	3			17.3333	17.2221	61.0526				51.5385	18.5727	3.40909
	0.5	79	284.8	85			0.5	58.5	289.595	18			105.333	23.0925	89.4737				75	24.8964	20.4545
	1	34	514.5	87			1	60.9	523.181	82			45.3333	41.7173	91.5789				78.0769	44.9777	93.1818
	2	75	883.7	98			2	68.4	702.114	71			100	71.6533	103.158				87.6923	60.3606	80.6818

## Sheet: Fig5
A	Time	Control (Exp 1, 2 ,3) nM			CRP-XL (Exp 1, 2, 3) nM			TRAP6 (Exp 1, 2, 3) nM			B	Time	Control (Exp 1, 2, 3) nM			CRP-XL (Exp 1, 2, 3) nM			TRAP6 (Exp 1, 2, 3)			C	Time	Control (Exp 1, 2, 3) nM			TRAP6&Iloprost (Exp 1, 2, 3)			Iloprost (Exp 1, 2, 3) nM			D	Time	Control (Exp 1, 2, 3) nM			TRAP6&Iloprost (Exp 1, 2, 3)			Iloprost (Exp 1, 2, 3) nM			E	Time	Control (Exp 1, 2, 3)			CRP-XL&Iloprost (Exp 1, 2, 3)
	0	4.78905	3.47561	7.84694	177.315	197.586	209.177	8.49462	6.24127	8.57715		0	4.20871	2.09159	3.25934	154.296	114.304	131.872	7.40944	8.91217	3.8717		0	4.78905	3.47561	7.84694	4.04904	4.98538	3.55269	10.5452	10.9485	7.36584		0	4.20871	2.09159	3.25934	4.05716	7.66511	3.05969	1.90304	4.92481	3.04063		0	4.78905	3.47561	7.84694	30.6785
	4	4.58144	3.60529	7.86599	175.161	200.489	207.648	8.55106	6.50045	8.66063		4	4.32228	2.00251	3.04726	152.681	111.582	130.308	7.0557	8.8018	3.85436		4	4.58144	3.60529	7.86599	3.9729	4.76675	3.58878	10.6556	10.969	7.37771		4	4.32228	2.00251	3.04726	4.14049	8.2609	2.84405	1.73148	4.96726	3.01718		4	4.58144	3.60529	7.86599	30.3617
	9	4.69062	3.76771	7.7307	175.604	198.325	208.322	8.45373	6.73006	8.58389		9	4.40892	2.19006	3.0186	152.628	110.996	131.597	6.77199	8.54552	4.03259		9	4.69062	3.76771	7.7307	3.98946	5.00024	3.52196	10.6247	11.2359	7.2625		9	4.40892	2.19006	3.0186	4.18811	8.14477	2.98778	1.76899	4.94108	3.1049		9	4.69062	3.76771	7.7307	30.9448
	13	4.69528	3.73333	7.87753	174.444	199.52	205.467	8.44459	6.38663	8.73333		13	4.29118	2.21865	3.23706	150.784	112.288	133.998	6.84615	8.42196	3.80814		13	4.69528	3.73333	7.87753	3.94996	5.30615	3.60878	10.4865	10.9021	7.32026		13	4.29118	2.21865	3.23706	3.99499	7.99636	3.03699	1.72395	4.86451	3.01091		13	4.69528	3.73333	7.87753	31.5014
	18	4.63732	3.91429	8.04421	175.476	200.117	203.351	8.75254	6.34446	8.72652		18	4.34488	2.16689	3.08957	149.718	112.282	133.405	6.82286	8.41577	3.92633		18	4.63732	3.91429	8.04421	4.04722	5.04235	3.52685	10.4815	10.8412	7.06124		18	4.34488	2.16689	3.08957	4.25811	8.16046	2.97432	1.79294	5.117	2.99493		18	4.63732	3.91429	8.04421	31.7843
	22	4.96851	3.82657	7.80764	172.02	195.585	203.999	8.65594	6.32788	8.83237		22	4.43395	2.06481	3.04223	151.728	111.171	132.583	6.92844	8.34258	3.91199		22	4.96851	3.82657	7.80764	3.9784	5.05302	3.66917	10.1171	10.9443	7.23107		22	4.43395	2.06481	3.04223	4.24228	8.39091	2.96292	1.67367	4.93051	3.19405		22	4.96851	3.82657	7.80764	32.2138
	27	4.68133	3.50387	7.81299	173.41	196.176	203.204	8.73813	6.51217	8.5051		27	4.40221	2.12448	3.04112	149.144	109.793	135.698	6.903	8.32286	4.07818		27	4.68133	3.50387	7.81299	4.01581	5.04027	3.52488	10.4098	10.8724	7.32569		27	4.40221	2.12448	3.04112	4.1865	8.27555	2.95417	1.81941	5.15986	3.04715		27	4.68133	3.50387	7.81299	33.0747
	31	4.80807	3.90931	8.00806	173.369	196.357	205.615	8.79033	6.68102	8.63734		31	4.35603	2.21491	3.0824	149.272	110.324	134.23	6.77539	8.37458	4.07673		31	4.80807	3.90931	8.00806	4.02828	4.99787	3.50545	10.525	11.0834	7.23376		31	4.35603	2.21491	3.0824	4.37006	8.0905	3.19151	1.86804	5.21293	3.12214		31	4.80807	3.90931	8.00806	32.7718
	35	4.75398	3.79643	8.10266	171.335	197.234	204.185	8.59809	6.61811	8.7814		35	4.34037	2.29317	3.11659	148.092	109.927	135.268	6.84467	8.18111	4.0511		35	4.75398	3.79643	8.10266	4.02573	5.06802	3.69932	10.4571	10.78	7.46414		35	4.34037	2.29317	3.11659	4.40447	8.37617	3.09013	1.80234	5.10089	3.07873		35	4.75398	3.79643	8.10266	33.1631
	40	4.89204	3.83585	8.03953	170.414	197.941	201.917	8.40374	6.64268	8.82692		40	4.39807	2.19642	3.21953	147.674	110.223	135.113	6.92357	8.22656	3.94082		40	4.89204	3.83585	8.03953	3.90222	5.26517	3.60118	10.3291	10.9035	7.0681		40	4.39807	2.19642	3.21953	4.45242	8.49755	3.03201	1.81913	5.42681	3.10891		40	4.89204	3.83585	8.03953	33.8936
	44	4.91179	3.64938	8.01281	171.532	196.347	202.938	8.91882	6.7524	8.88654		44	4.2545	2.19692	3.1595	148.988	110.104	136.789	6.76976	8.22806	4.08678		44	4.91179	3.64938	8.01281	4.13474	5.43383	3.68248	10.2593	10.5357	7.45155		44	4.2545	2.19692	3.1595	4.3143	8.34838	3.12893	1.85303	5.35036	3.1513		44	4.91179	3.64938	8.01281	34.3796
	49	4.91274	3.79947	8.03795	171.259	192.389	201.021	8.71332	6.71452	8.82308		49	4.40682	2.36412	3.24219	148.966	111.755	137.314	7.02104	8.03381	4.03996		49	4.91274	3.79947	8.03795	4.1252	5.29534	3.55309	10.1761	10.9303	7.40093		49	4.40682	2.36412	3.24219	4.53276	8.48498	2.99104	1.81921	5.15828	3.07912		49	4.91274	3.79947	8.03795	34.8566
	53	4.90656	3.69853	8.08957	169.106	193.009	202.85	9.07025	6.49442	8.84539		53	4.46076	2.12103	3.12429	147.441	108.795	136.858	6.90254	7.90064	4.02759		53	4.90656	3.69853	8.08957	4.06851	5.2075	3.72415	10.1367	10.8177	7.38613		53	4.46076	2.12103	3.12429	4.5184	8.69658	3.19693	1.9242	5.28366	3.02848		53	4.90656	3.69853	8.08957	34.7376
	58	4.97818	3.71509	8.23549	169.853	193.203	200.429	9.24496	6.76107	8.91845		58	4.46379	2.28431	3.27611	145.638	110.492	137.431	6.90961	8.08504	3.99792		58	4.97818	3.71509	8.23549	4.04236	5.18206	3.59397	9.81215	11.1297	7.3669		58	4.46379	2.28431	3.27611	4.52002	8.49215	3.07253	1.80932	5.33944	3.16885		58	4.97818	3.71509	8.23549	35.3895
	62	4.49993	4.66741	8.11316	171.123	206.493	200.662	8.91565	7.35342	10.4016		62	4.70002	2.19818	4.01758	145.982	110.428	142.562	6.56156	7.50233	4.0762		62	4.49993	4.66741	8.11316	3.9537	5.00212	3.59119	10.4005	11.6718	7.51742		62	4.70002	2.19818	4.01758	4.52996	8.27821	3.1673	1.67344	5.56944	2.93388		62	4.49993	4.66741	8.11316	35.9706
	67	8.59458	5.96748	8.21232	182.783	212.984	200.935	9.02191	6.97385	9.10689		67	4.62891	2.24205	3.26588	144.932	110.697	141.031	6.91373	7.8543	4.11457		67	8.59458	5.96748	8.21232	4.01569	5.17962	3.81943	10.4856	11.0149	7.25572		67	4.62891	2.24205	3.26588	4.52332	8.66704	3.27966	1.95353	5.15869	3.18185		67	8.59458	5.96748	8.21232	36.8309
	71	13.9636	11.8042	8.63181	192.542	234.378	205.274	9.36949	6.9697	8.93699		71	4.3622	2.14938	3.28664	145.275	110.54	140.072	6.66401	7.74499	3.88779		71	13.9636	11.8042	8.63181	4.1069	5.41636	3.73244	10.9015	11.2965	7.86185		71	4.3622	2.14938	3.28664	4.4274	8.41224	3.09143	1.80727	5.39208	3.2524		71	13.9636	11.8042	8.63181	39.6958
	76	20.863	18.8397	16.201	202.363	244.55	219.16	9.2226	6.78015	9.08692		76	4.51752	2.22544	3.49295	146.348	109.694	140.795	6.95024	7.62094	4.06183		76	20.863	18.8397	16.201	4.0746	5.34258	3.82164	10.9188	11.3628	7.70258		76	4.51752	2.22544	3.49295	4.61317	8.62022	2.98394	1.82041	5.40806	3.06796		76	20.863	18.8397	16.201	42.9213
	80	27.5695	27.4245	25.5157	205.629	254.757	234.14	9.30178	6.78401	9.05305		80	4.55779	2.39421	3.62373	143.552	110.288	142.838	7.36607	8.09393	4.0634		80	27.5695	27.4245	25.5157	4.25034	5.41696	3.55013	11.3058	11.8091	7.84213		80	4.55779	2.39421	3.62373	4.55027	8.73225	3.12816	1.85048	5.54246	3.24043		80	27.5695	27.4245	25.5157	45.7633
	85	34.8605	37.0812	36.3441	208.069	256.172	246.782	9.38089	6.9556	9.02807		85	4.786	2.50283	3.92309	143.89	109.349	140.594	8.28566	8.68423	4.30974		85	34.8605	37.0812	36.3441	4.25743	5.49515	3.73074	11.6756	11.6072	8.59649		85	4.786	2.50283	3.92309	4.86046	8.7336	3.29034	1.84392	5.42685	3.22937		85	34.8605	37.0812	36.3441	49.2739
	89	42.9007	47.2753	47.4945	208.239	257.285	257.689	9.37441	6.94547	9.11594		89	5.06495	2.70726	4.83515	145.395	110.022	142.51	9.55495	9.20799	4.3509		89	42.9007	47.2753	47.4945	4.27447	5.41428	3.72627	11.6679	11.8055	8.79198		89	5.06495	2.70726	4.83515	4.88518	9.06312	3.20656	2.00828	5.52838	3.42301		89	42.9007	47.2753	47.4945	51.645
	93	53.8446	57.7416	57.6911	209.679	259.242	261.706	9.47243	7.03172	9.24014		93	5.92224	3.26961	6.35205	143.279	110.502	143.734	11.1499	10.2602	4.91503		93	53.8446	57.7416	57.6911	4.19813	5.43403	3.72632	11.6761	12.1248	9.23612		93	5.92224	3.26961	6.35205	4.89729	8.8908	3.22906	1.98091	5.41536	3.41627		93	53.8446	57.7416	57.6911	54.426
	98	64.6293	66.7577	66.9845	210.895	254.645	263.824	9.51416	7.05717	9.41402		98	6.68412	4.00325	8.37085	143.41	111.09	142.469	13.1734	11.4742	5.98474		98	64.6293	66.7577	66.9845	4.36726	5.39048	3.7809	11.6753	11.8809	9.43875		98	6.68412	4.00325	8.37085	5.67765	9.0645	3.29681	2.09983	5.54992	3.58151		98	64.6293	66.7577	66.9845	56.6137
	102	70.7899	76.5304	74.7971	209.112	252.271	267.169	9.32961	7.08279	9.59017		102	8.00964	4.98541	10.6993	143.446	110.285	141.966	14.8684	13.3608	7.72675		102	70.7899	76.5304	74.7971	4.40522	5.57142	3.70818	11.9776	12.4261	9.45837		102	8.00964	4.98541	10.6993	6.07326	9.2369	3.63774	2.10476	5.65534	3.9609		102	70.7899	76.5304	74.7971	58.6483
	107	74.0642	84.0155	82.4946	209.008	252.765	264.222	9.65589	7.01722	9.13167		107	9.7819	6.01103	13.5331	144.686	111.325	145.118	17.2729	15.1165	9.19018		107	74.0642	84.0155	82.4946	4.32191	5.46074	3.83506	12.0787	11.963	9.53441		107	9.7819	6.01103	13.5331	6.64436	9.35995	3.90862	2.28862	5.79339	4.2316		107	74.0642	84.0155	82.4946	61.3907
	111	76.1177	88.5626	87.095	206.112	251.294	267.937	9.25734	7.05334	9.44937		111	11.8987	7.10225	17.3326	144.944	110.982	145.504	19.3018	17.1195	11.0112		111	76.1177	88.5626	87.095	4.24869	5.52065	3.89212	12.1692	12.0897	9.72543		111	11.8987	7.10225	17.3326	6.93467	9.55854	4.19236	2.2563	5.59839	4.55587		111	76.1177	88.5626	87.095	63.5292
	116	81.1821	92.2062	90.2076	208.529	244.947	266.358	9.29349	6.86971	9.14934		116	14.0926	8.772	21.1403	143.163	110.848	146.756	21.1653	19.2962	12.9673		116	81.1821	92.2062	90.2076	4.39339	5.73086	3.89845	12.0641	12.1384	9.89555		116	14.0926	8.772	21.1403	7.67626	9.57066	4.73445	2.67417	5.87487	4.81474		116	81.1821	92.2062	90.2076	65.6261
	120	87.5938	96.3854	92.5032	209.548	242.183	265.943	9.5225	7.12075	9.42272		120	16.9866	10.2638	25.6842	143.454	111.071	149.662	23.0428	20.7134	14.4699		120	87.5938	96.3854	92.5032	4.40035	5.551	3.8473	11.782	12.4082	9.80313		120	16.9866	10.2638	25.6842	8.46723	10.1944	5.06726	2.7236	6.00793	5.12446		120	87.5938	96.3854	92.5032	66.7908
	125	90.1006	96.8566	94.3565	207.374	239.744	264.223	9.57962	7.13139	9.40438		125	20.6027	12.2997	30.8427	143.856	111.55	150.301	24.0951	21.7442	16.2992		125	90.1006	96.8566	94.3565	4.37776	5.60476	3.9435	11.6701	12.1862	9.63988		125	20.6027	12.2997	30.8427	9.14217	10.1233	5.34409	2.83799	5.88352	5.41473		125	90.1006	96.8566	94.3565	69.8028
	129	94.6426	99.2538	95.1387	208.742	236.842	266.003	9.5129	7.24349	9.35884		129	24.8976	14.2251	34.7472	144.048	110.832	151.51	23.8121	22.941	17.9873		129	94.6426	99.2538	95.1387	4.33048	5.80483	3.79171	11.5371	12.3543	9.77286		129	24.8976	14.2251	34.7472	9.55475	10.1622	5.72736	3.01706	5.97533	5.58814		129	94.6426	99.2538	95.1387	73.4489
	134	96.9096	99.3236	96.6285	211.216	241.636	263.597	9.57163	7.32503	9.61084		134	29.5654	16.8138	39.4929	145	111.928	148.952	24.3886	24.4315	19.6547		134	96.9096	99.3236	96.6285	4.47061	5.78571	3.88363	11.6292	11.9712	9.79765		134	29.5654	16.8138	39.4929	9.89994	10.5552	6.17863	3.21162	6.01349	5.95617		134	96.9096	99.3236	96.6285	73.7757
	138	99.7768	99.8839	96.4221	206.756	240.403	261.625	9.7515	7.33225	9.69792		138	33.3697	19.7491	43.6195	145.261	112.871	152.536	25.546	25.4824	21.3638		138	99.7768	99.8839	96.4221	4.30686	5.77249	3.95668	11.4537	12.1212	9.71861		138	33.3697	19.7491	43.6195	10.3127	10.419	6.55566	3.39446	6.33385	6.0894		138	99.7768	99.8839	96.4221	73.6704
	143	100	100	97.7008	207.636	237.211	262.793	9.5343	7.13151	9.755		143	37.4061	22.5092	48.332	146.005	111.613	151.482	25.8701	26.0407	22.8741		143	100	100	97.7008	4.41982	5.68045	3.96753	11.7551	12.3846	9.75272		143	37.4061	22.5092	48.332	10.8264	10.995	6.86511	3.34385	6.33433	6.17358		143	100	100	97.7008	73.7011
	147	99.9911	99.1119	98.2192	210.067	234.519	260.792	9.85358	7.14664	9.84452		147	40.9285	25.3172	51.6289	145.855	114.334	153.242	27.5489	26.8914	24.5019		147	99.9911	99.1119	98.2192	4.38086	5.71788	4.01047	11.4867	12.1908	9.64589		147	40.9285	25.3172	51.6289	11.3705	11.1718	7.20811	3.60227	6.31635	6.2674		147	99.9911	99.1119	98.2192	75.2837
	151	98.7989	98.2481	98.7224	206.791	233.39	259.479	9.74807	7.29834	10.0446		151	43.2809	27.8357	56.6296	144.148	113.652	155.094	29.6584	27.7283	25.9042		151	98.7989	98.2481	98.7224	4.33686	5.57149	4.02219	11.5622	12.0747	9.45064		151	43.2809	27.8357	56.6296	11.7664	11.5196	7.26408	3.64754	6.54066	6.49264		151	98.7989	98.2481	98.7224	78.0294
	156	97.3457	97.0064	99.2431	205.316	231.544	259.041	9.8452	7.32643	9.89246		156	44.9093	30.9807	59.5065	146.097	113.275	155.68	32.2652	28.3884	27.1325		156	97.3457	97.0064	99.2431	4.46594	5.91338	4.06014	11.6077	12.0963	9.43186		156	44.9093	30.9807	59.5065	12.0906	11.744	7.60409	3.68864	6.44074	6.57448		156	97.3457	97.0064	99.2431	79.394
	160	95.8809	97.5591	100	203.187	226.922	258.316	10.2443	7.42847	9.66273		160	47.1324	35.4595	62.8081	146.784	114.623	154.656	36.1146	29.4066	28.7242		160	95.8809	97.5591	100	4.57587	5.9588	4.25379	11.5855	11.8721	9.27412		160	47.1324	35.4595	62.8081	12.4679	11.8176	8.04007	3.71734	6.50637	6.73673		160	95.8809	97.5591	100	78.9939
	165	93.9183	94.2914	98.9948	207.287	231.215	258.112	10.2457	7.53487	9.63471		165	51.3207	40.9442	66.4621	145.612	114.403	156.228	38.4958	30.6962	29.7565		165	93.9183	94.2914	98.9948	4.44818	5.84977	4.17386	11.4204	11.9141	9.20129		165	51.3207	40.9442	66.4621	12.9587	12.0474	8.42606	3.85735	6.48441	6.76939		165	93.9183	94.2914	98.9948	79.7576
	169	91.6687	92.7268	97.833	207.375	233.435	259.544	9.75152	7.51585	9.53276		169	57.2815	45.359	68.3471	148.93	113.215	158.617	39.9059	31.7537	30.8693		169	91.6687	92.7268	97.833	4.52254	5.87219	4.22938	11.726	12.1232	9.27527		169	57.2815	45.359	68.3471	13.1855	12.1944	8.51222	3.97742	6.58508	6.91809		169	91.6687	92.7268	97.833	80.244
	174	90.8957	92.6337	97.4795	205.077	230.902	259.083	10.2675	7.26473	9.94206		174	61.5515	47.3823	69.9887	149.209	115.297	158.019	41.3126	32.685	31.748		174	90.8957	92.6337	97.4795	4.49041	6.02344	4.20238	11.5356	11.9275	9.27884		174	61.5515	47.3823	69.9887	13.3734	12.6574	8.54097	4.11141	6.71172	7.10236		174	90.8957	92.6337	97.4795	80.5872
	178	87.2138	90.8818	96.628	208.589	231.033	256.98	10.0574	7.38341	10.025		178	63.5947	48.8961	72.2702	147.908	114.944	160.928	43.4538	33.3972	33.1475		178	87.2138	90.8818	96.628	4.67191	5.98753	4.06569	11.8446	12.1408	9.27221		178	63.5947	48.8961	72.2702	13.6622	12.7493	8.86449	4.26104	6.74931	7.24918		178	87.2138	90.8818	96.628	81.5111
	183	85.1036	89.3075	94.9317	206.409	229.048	254.732	10.2544	7.74888	10.1044		183	64.6425	50.1381	73.8458	149.43	117.327	160.437	44.843	34.5463	34.0462		183	85.1036	89.3075	94.9317	4.65974	6.05232	4.23692	11.7902	12.0344	9.20752		183	64.6425	50.1381	73.8458	13.9789	12.8638	9.10663	4.19296	6.62932	7.29653		183	85.1036	89.3075	94.9317	82.8283
	187	81.9193	87.875	94.0289	205.329	227.622	255.977	10.1516	7.49503	10.383		187	64.4236	52.324	74.462	146.745	115.529	160.76	48.2316	36.1684	34.8865		187	81.9193	87.875	94.0289	4.5957	6.0529	4.45129	11.6808	12.1903	9.27267		187	64.4236	52.324	74.462	14.4892	13.0987	9.14975	4.51135	6.94295	7.48593		187	81.9193	87.875	94.0289	81.9447
	192	80.1253	85.5553	92.0341	206.703	226.971	255.106	10.0183	7.67427	10.0512		192	65.2554	56.1387	75.4176	147.825	115.302	163.738	52.8427	37.0179	36.1972		192	80.1253	85.5553	92.0341	4.64748	5.89531	4.33158	11.541	12.2092	9.15689		192	65.2554	56.1387	75.4176	14.6033	13.1908	9.24644	4.33355	6.69258	7.68135		192	80.1253	85.5553	92.0341	83.734
	196	78.1236	83.8018	91.2125	202.746	226.458	255.015	10.3176	7.5412	10.0375		196	67.3159	61.5664	76.3133	151.779	117.077	163.596	56.1152	38.0319	36.7165		196	78.1236	83.8018	91.2125	4.65495	6.0836	4.4047	11.8746	12.0715	9.06192		196	67.3159	61.5664	76.3133	15.2423	13.5701	9.56049	4.55813	6.74048	7.85923		196	78.1236	83.8018	91.2125	84.122
	200	75.2039	82.61	88.0703	203.275	224.828	254.74	10.4082	7.77705	10.2117		200	69.1683	63.4098	76.8287	150.066	116.372	162.387	58.2503	38.8346	38.0345		200	75.2039	82.61	88.0703	4.73625	5.89637	4.25946	11.9256	12.2558	9.14017		200	69.1683	63.4098	76.8287	15.1622	13.4265	9.8539	4.74936	7.101	7.80167		200	75.2039	82.61	88.0703	84.9481
	205	74.0227	81.0939	86.1224	203.988	225.748	253.983	9.904	7.67665	10.23		205	71.7546	64.7913	76.9337	150	117.452	166.078	59.7314	38.8849	38.1267		205	74.0227	81.0939	86.1224	4.80769	6.32069	4.33905	11.6161	12.2842	9.08468		205	71.7546	64.7913	76.9337	15.6975	13.7905	9.94266	4.93049	6.77744	7.95947		205	74.0227	81.0939	86.1224	83.8699
	209	71.3752	80.3836	84.2232	204.517	225.956	255.848	10.2288	7.66441	10.224		209	72.9264	66.3003	77.6292	152.145	119.197	167.323	62.7473	39.3425	39.1049		209	71.3752	80.3836	84.2232	4.72491	6.27817	4.48199	12.0634	12.2129	9.0924		209	72.9264	66.3003	77.6292	16.5149	14.1689	10.002	5.07369	7.06999	8.12521		209	71.3752	80.3836	84.2232	84.3109
	214	68.9074	78.7071	82.2096	203.764	225.797	254.493	10.4526	7.95478	10.5451		214	74.6035	68.3735	77.7961	152.081	118.4	165.978	63.884	39.7744	39.1755		214	68.9074	78.7071	82.2096	4.76421	6.10992	4.41754	12.1636	12.4112	8.99915		214	74.6035	68.3735	77.7961	16.9349	14.2796	10.6184	5.2387	7.2251	8.33035		214	68.9074	78.7071	82.2096	85.6012
	218	67.4061	77.0787	80.3353	203.529	228.077	248.95	10.6764	7.96196	10.4408		218	74.6896	69.02	78.3645	152.685	118.852	163.388	66.9281	40.3376	40.7376		218	67.4061	77.0787	80.3353	4.78311	6.10813	4.47652	11.4077	12.2217	9.07202		218	74.6896	69.02	78.3645	16.8697	14.5492	10.8557	5.17463	7.25966	8.29302		218	67.4061	77.0787	80.3353	84.6867
	223	65.0181	75.3301	78.3936	204.54	223.87	250.813	10.4605	7.82548	9.94366		223	74.4796	71.7324	77.8425	154.657	119.927	164.011	69.1552	40.7399	40.3845		223	65.0181	75.3301	78.3936	4.7747	6.32107	4.44806	11.6011	12.5202	9.06598		223	74.4796	71.7324	77.8425	17.765	14.6297	11.0542	5.41525	7.37066	8.59217		223	65.0181	75.3301	78.3936	85.65
	227	63.2713	73.3105	75.8529	200.558	223.021	251.26	10.4211	7.80408	10.5278		227	74.9653	72.4879	78.1667	154.276	120.104	167.394	68.8004	42.3484	41.1179		227	63.2713	73.3105	75.8529	4.75337	6.15171	4.35756	11.6788	12.2546	9.06764		227	74.9653	72.4879	78.1667	17.9333	15.0275	11.7441	5.38555	7.38123	8.69031		227	63.2713	73.3105	75.8529	85.0065
	232	60.8324	71.2255	74.3947	202.162	225.652	250.984	10.289	7.92836	10.3928		232	76.356	72.8608	78.1669	154.29	121.069	168.759	69.2625	43.9605	42.0647		232	60.8324	71.2255	74.3947	4.75683	6.37639	4.70236	11.7878	11.9153	9.06082		232	76.356	72.8608	78.1669	18.3404	14.8513	12.0504	5.60786	7.42934	8.71661		232	60.8324	71.2255	74.3947	85.803
	236	59.3731	69.8858	72.7195	203.611	225.054	253.522	10.4717	7.86402	10.3972		236	76.848	74.0031	78.2246	156.302	120.387	167.686	71.5625	45.0555	42.2499		236	59.3731	69.8858	72.7195	4.90286	6.36453	4.61399	12.2355	12.2673	9.03079		236	76.848	74.0031	78.2246	18.654	15.0944	12.2126	5.72155	7.75494	8.98298		236	59.3731	69.8858	72.7195	85.7445
	241	58.4481	67.656	70.8913	201.78	221.397	254.085	10.8895	7.87135	10.6861		241	76.9913	74.1344	79.2312	155.585	122.233	169.329	71.5519	46.6115	42.1827		241	58.4481	67.656	70.8913	4.76235	6.27275	4.5623	11.9259	12.5052	9.0265		241	76.9913	74.1344	79.2312	18.7282	15.4587	12.3037	5.90243	7.63639	9.09364		241	58.4481	67.656	70.8913	85.4205
	245	56.9575	65.8404	68.3422	199.126	220.888	252.343	10.676	7.95936	10.4166		245	76.9214	74.8529	77.9734	157.945	120.267	170.327	73.6867	47.5623	42.5143		245	56.9575	65.8404	68.3422	4.84056	6.35371	4.66615	11.6989	12.0689	8.99655		245	76.9214	74.8529	77.9734	19.0197	15.2398	12.4559	6.0549	7.69018	9.138		245	56.9575	65.8404	68.3422	86.0057
	250	54.7926	65.6884	68.0011	199.473	220.209	253.083	10.6421	8.02353	10.4991		250	77.0462	76.7561	78.4752	157.831	122.501	172.388	74.8058	48.4774	43.1295		250	54.7926	65.6884	68.0011	4.88646	6.34182	4.78693	11.7823	12.2721	8.93113		250	77.0462	76.7561	78.4752	19.3287	15.2975	12.5064	6.03883	7.59778	9.45228		250	54.7926	65.6884	68.0011	84.8606
	254	53.5749	65.581	66.2374	203.039	220.362	252.261	10.6885	8.02241	10.929		254	77.5851	77.6829	78.1015	159.285	121.254	172.336	77.2443	49.47	43.2644		254	53.5749	65.581	66.2374	4.79392	6.38962	4.71139	11.7644	12.2298	9.06702		254	77.5851	77.6829	78.1015	19.6313	15.5221	12.6205	6.11782	7.77067	9.32788		254	53.5749	65.581	66.2374	86.7051
	258	51.6764	63.7355	63.947	199.827	224.245	251.216	11.0352	8.09964	10.6897		258	78.5431	77.1141	78.741	159.27	123.773	172.991	78.6881	50.0208	43.678		258	51.6764	63.7355	63.947	4.91149	6.43724	4.76717	12.0295	12.2726	9.04268		258	78.5431	77.1141	78.741	20.1484	15.783	12.9114	6.38539	7.83992	9.53223		258	51.6764	63.7355	63.947	85.8201
	263	50.3994	62.5493	63.0816	201.736	219.716	250.007	10.7696	8.01833	10.8739		263	77.1272	77.7954	78.7677	161.244	123.758	173.528	79.1258	51.6507	43.6568		263	50.3994	62.5493	63.0816	4.91526	6.53561	4.66163	12.0674	12.201	9.04313		263	77.1272	77.7954	78.7677	20.195	15.9815	12.9398	6.45395	7.80166	9.51448		263	50.3994	62.5493	63.0816	84.9477
	267	49.5433	62.1047	61.7251	202.039	218.467	248.487	10.8174	7.98967	10.7242		267	78.6233	78.0844	78.6438	161.902	123.956	170.861	78.6134	52.5078	44.528		267	49.5433	62.1047	61.7251	4.99982	6.72255	4.81943	11.9645	12.3226	9.10591		267	78.6233	78.0844	78.6438	20.6439	16.049	13.3206	6.69533	7.83415	9.84134		267	49.5433	62.1047	61.7251	85.1683
	272	47.9536	60.4627	60.1774	200.301	217.724	250.126	10.6223	8.16388	11.0533		272	78.697	77.5868	78.7643	162.369	124.497	174.257	77.5887	53.6078	44.0926		272	47.9536	60.4627	60.1774	4.94654	6.5551	4.65427	11.6881	12.2551	8.9877		272	78.697	77.5868	78.7643	20.9736	16.1509	13.2476	6.77703	7.84575	9.89135		272	47.9536	60.4627	60.1774	84.5905
	276	46.5159	59.4957	58.7467	200.666	219.67	252.011	10.7708	8.03143	10.4942		276	77.9104	77.3772	78.7295	163.664	123.94	171.828	76.5727	55.3264	44.6799		276	46.5159	59.4957	58.7467	4.94834	6.3344	4.85179	12.0738	12.134	8.90623		276	77.9104	77.3772	78.7295	20.997	16.3844	13.7687	6.98548	7.92213	9.91908		276	46.5159	59.4957	58.7467	85.2204
	281	45.6242	57.3995	57.5556	199.693	219.898	249.151	11.063	8.07735	10.8319		281	78.5806	78.6031	78.4693	162.885	125.72	174.258	78.0834	56.9683	44.7309		281	45.6242	57.3995	57.5556	4.99984	6.59702	4.74493	12.1026	12.4183	9.0036		281	78.5806	78.6031	78.4693	21.4798	16.6044	14.1976	7.2806	8.15889	9.99357		281	45.6242	57.3995	57.5556	84.5297
	285	44.3717	56.7444	56.1717	201.499	217.023	250.798	10.738	8.30726	10.7407		285	78.2144	77.7122	78.6741	164.352	124.566	177.014	79.6099	57.7301	44.2718		285	44.3717	56.7444	56.1717	5.04649	6.54289	4.86777	12.0691	12.4557	9.06045		285	78.2144	77.7122	78.6741	21.3518	16.5719	14.4045	7.20992	8.41939	10.1328		285	44.3717	56.7444	56.1717	85.2181
	290	43.2028	54.6767	54.838	199.395	218.015	250.343	10.7682	8.13576	10.8436		290	78.0821	78.739	79.3632	163.082	125.342	179.401	81.2785	60.0737	44.4646		290	43.2028	54.6767	54.838	5.09578	6.78734	4.80971	12.2303	12.795	9.08969		290	78.0821	78.739	79.3632	21.5412	16.5984	14.7317	7.53803	8.19482	10.2699		290	43.2028	54.6767	54.838	84.2048
	294	41.9047	53.82	53.6599	201.803	223.183	250.511	11.1049	8.25501	11.1505		294	78.5352	79.2288	79.2053	166.135	126.509	178.734	82.3748	60.7208	44.6238		294	41.9047	53.82	53.6599	5.10094	6.78063	4.82157	11.9826	12.4354	9.09504		294	78.5352	79.2288	79.2053	21.738	16.8281	15.0141	7.6711	8.19578	10.3055		294	41.9047	53.82	53.6599	84.0636
	299	41.0392	52.5367	52.587	200.994	217.872	248.628	10.7133	8.36585	11.1966		299	78.1299	77.978	77.7607	165.017	126.005	174.66	84.0502	63.1256	44.2795		299	41.0392	52.5367	52.587	5.16847	6.72012	4.92235	12.2383	12.2839	9.12604		299	78.1299	77.978	77.7607	22.1841	17.2007	14.8397	7.64813	8.32717	10.4217		299	41.0392	52.5367	52.587	83.2823
	303	40.0814	51.2999	51.7299	202.553	215.917	249.068	10.9666	8.41083	11.1008		303	79.8325	78.7984	77.9538	165.257	125.482	176.675	86.148	63.1613	44.9325		303	40.0814	51.2999	51.7299	5.08406	6.62315	4.84772	12.3001	12.3412	8.95691		303	79.8325	78.7984	77.9538	22.4021	17.2579	14.7326	7.71553	8.42396	10.6443		303	40.0814	51.2999	51.7299	84.1244
	308	39.026	50.2091	51.2264	203.946	218.912	251.114	10.979	8.46843	11.3157		308	78.979	78.2724	78.0238	165.263	127.08	175.539	86.5212	64.0841	46.2407		308	39.026	50.2091	51.2264	5.16074	6.81744	4.93743	12.1569	12.7808	8.80613		308	78.979	78.2724	78.0238	22.4947	17.1413	14.496	7.83163	8.35173	10.4487		308	39.026	50.2091	51.2264	83.9076
	312	38.0027	50.4051	49.9211	203.294	217.522	249.427	10.9879	8.47004	11.0774		312	78.247	80.5044	78.7574	167.665	127.987	176.517	87.1074	65.8781	48.9694		312	38.0027	50.4051	49.9211	5.09866	6.68419	5.097	11.973	12.6113	9.3291		312	78.247	80.5044	78.7574	22.7653	17.4391	14.469	7.8496	8.25435	10.8626		312	38.0027	50.4051	49.9211	82.986
	316	37.1164	48.408	49.2416	200.634	218.476	247.126	11.1434	8.2562	10.9816		316	78.9879	78.809	79.9383	168.917	128.477	177.853	86.2395	66.8395	52.3117		316	37.1164	48.408	49.2416	5.05288	6.72911	4.94468	12.0973	12.5965	9.03904		316	78.9879	78.809	79.9383	22.9328	17.5111	14.5095	8.08921	8.66626	10.7037		316	37.1164	48.408	49.2416	83.6555
	321	36.7481	46.1788	47.8263	202.893	217.791	250.577	11.1613	8.35038	10.7944		321	78.6755	79.1742	79.8651	171.799	128.403	177.764	87.4353	66.9163	56.1191		321	36.7481	46.1788	47.8263	5.08732	6.85597	4.94469	12.1421	12.5418	9.13031		321	78.6755	79.1742	79.8651	23.4173	17.9626	14.7855	8.20574	8.46684	10.9221		321	36.7481	46.1788	47.8263	83.3005
	325	35.5477	45.9533	47.1993	203.037	218.021	251.973	11.1586	8.51042	11.3162		325	78.9545	80.9832	79.5456	172.068	129.175	176.299	88.4001	67.7153	56.4147		325	35.5477	45.9533	47.1993	5.14574	6.98984	5.2042	12.1486	12.8865	9.10967		325	78.9545	80.9832	79.5456	23.0837	18.2628	15.0668	8.48451	8.66988	10.9595		325	35.5477	45.9533	47.1993	82.9254
	330	34.2151	44.7078	47.017	203.473	219.943	248.935	11.519	8.47692	11.1745		330	80.1407	80.3757	80.7762	169.483	128.715	180.559	90.2562	68.6792	55.2376		330	34.2151	44.7078	47.017	5.26937	6.80376	4.94506	12.288	12.8098	9.12602		330	80.1407	80.3757	80.7762	23.5176	18.4256	15.2495	8.46646	8.67959	10.9698		330	34.2151	44.7078	47.017	82.3471
	334	34.2507	43.6665	46.7296	201.037	218.367	249.675	11.1967	8.36616	11.2867		334	80.0912	78.9093	80.4283	172.888	131.961	177.244	90.4713	69.7691	56.1002		334	34.2507	43.6665	46.7296	5.18049	6.87972	5.09978	12.453	12.6478	9.1764		334	80.0912	78.9093	80.4283	23.7151	18.1275	15.6277	8.62766	8.56234	10.984		334	34.2507	43.6665	46.7296	83.112
	339	32.9235	42.8505	46.2809	203.227	218.285	248.958	11.3598	8.42383	11.4371		339	80.1962	80.6536	81.7185	175.138	129.672	176.624	92.399	71.3346	56.1437		339	32.9235	42.8505	46.2809	5.19483	7.03652	4.93177	12.4117	12.6571	9.09599		339	80.1962	80.6536	81.7185	23.65	18.7375	15.8364	8.94136	8.90316	11.3213		339	32.9235	42.8505	46.2809	81.9641
	343	32.3266	41.7571	45.1067	202.856	218.889	250.566	11.3929	8.34456	11.4827		343	79.5873	80.9627	80.512	172.279	132.328	178.293	94.1057	70.772	56.2339		343	32.3266	41.7571	45.1067	5.35293	7.17508	5.04252	12.277	12.5673	9.20066		343	79.5873	80.9627	80.512	23.6254	18.3107	15.7686	9.11517	8.83154	11.3968		343	32.3266	41.7571	45.1067	82.4113
	348	31.6799	40.2226	44.4879	203.429	218.634	248.288	11.8619	8.49983	11.469		348	81.2712	81.4958	82.0329	174.681	131.743	181.803	94.2358	72.1385	56.5666		348	31.6799	40.2226	44.4879	5.16527	6.95171	5.17987	12.1677	12.7256	9.13151		348	81.2712	81.4958	82.0329	24.6326	18.5285	16.1765	9.10683	9.04224	11.4315		348	31.6799	40.2226	44.4879	80.769
	352	30.8804	39.2413	44.157	203.396	217.445	248.678	11.2846	8.51176	11.4693		352	80.5282	80.7524	81.5018	174.098	131.9	178.121	95.3929	72.8032	55.5796		352	30.8804	39.2413	44.157	5.24523	6.85565	5.24601	12.7394	13.0266	9.1689		352	80.5282	80.7524	81.5018	24.0514	18.7135	16.0401	9.22675	9.10486	11.296		352	30.8804	39.2413	44.157	81.9091
	357	30.6104	38.4205	43.6396	200.129	221.875	249.282	11.4761	8.67714	11.4979		357	81.3295	82.1077	81.4792	175.495	130.401	179.139	96.8546	73.1404	55.8811		357	30.6104	38.4205	43.6396	5.28615	7.18729	5.26364	12.4399	12.735	9.0886		357	81.3295	82.1077	81.4792	24.3909	19.2813	16.102	9.26577	9.06734	11.5862		357	30.6104	38.4205	43.6396	80.741
	361	29.6852	37.0215	43.1589	204.395	215.224	250.706	11.5512	8.41723	11.8933		361	81.0105	81.7597	81.6442	174.829	132.947	181.976	96.6932	74.2995	55.4606		361	29.6852	37.0215	43.1589	5.30938	7.04348	5.2265	12.337	12.7705	9.22686		361	81.0105	81.7597	81.6442	24.5144	19.1656	16.2754	9.42453	8.96936	11.6041		361	29.6852	37.0215	43.1589	80.4701
	366	29.2339	37.1538	42.2707	202.231	217.84	251.774	11.7228	8.59712	12.0492		366	82.1244	81.82	82.8788	174.78	133.705	180.102	96.8439	73.2309	56.5138		366	29.2339	37.1538	42.2707	5.34096	7.00955	5.1599	12.2278	12.8067	9.25243		366	82.1244	81.82	82.8788	24.6485	19.4613	16.588	9.63356	9.2121	11.8035		366	29.2339	37.1538	42.2707	81.2218
	370	28.3975	35.9772	41.7069	202.512	220.706	248.166	11.4235	8.65747	11.3298		370	81.868	83.3773	82.276	177.042	136.917	181.317	97.6332	73.8587	56.1302		370	28.3975	35.9772	41.7069	5.19529	6.97482	5.14135	12.4651	12.9438	9.11403		370	81.868	83.3773	82.276	24.8588	19.5675	16.5569	9.58276	9.15352	11.9471		370	28.3975	35.9772	41.7069	80.0404
	374	27.929	35.2342	41.5037	201.078	219.581	251.34	11.786	8.64059	11.7327		374	81.4897	83.9741	83.8011	178.916	135.064	177.592	96.2526	74.0091	57.383		374	27.929	35.2342	41.5037	5.32078	6.95171	5.18958	12.2881	12.7834	9.34012		374	81.4897	83.9741	83.8011	25.3667	19.5072	16.7893	9.60936	9.21805	11.989		374	27.929	35.2342	41.5037	79.786
	379	27.1736	35.0055	41.4997	202.489	217.546	252.265	11.5774	8.50343	11.5122		379	82.9874	83.8913	83.7219	176.518	135.571	180.474	96.5334	73.6859	59.0435		379	27.1736	35.0055	41.4997	5.39251	7.16569	5.19118	12.5196	12.9893	9.20326		379	82.9874	83.8913	83.7219	25.27	19.803	17.0484	9.91929	9.29754	12.1144		379	27.1736	35.0055	41.4997	79.869
	383	26.6627	34.0485	40.9826	201.838	216.459	253.175	11.6971	8.55806	11.6953		383	83.5329	84.4086	84.2455	179.628	135.308	181.426	97.6801	73.4948	61.7318		383	26.6627	34.0485	40.9826	5.41203	7.16259	5.27272	12.9682	13.1603	9.33799		383	83.5329	84.4086	84.2455	25.2542	19.5429	17.4003	9.99422	9.30539	12.089		383	26.6627	34.0485	40.9826	80.5803
	388	26.2534	33.1902	40.6685	203.171	220.254	247.577	11.4495	8.58416	11.626		388	83.4171	83.1227	83.6687	179.99	136.309	179.923	98.6636	74.372	63.3328		388	26.2534	33.1902	40.6685	5.46281	7.1907	5.31543	12.4467	13.1167	9.22055		388	83.4171	83.1227	83.6687	25.456	20.0984	17.9021	10.0936	9.22633	12.0997		388	26.2534	33.1902	40.6685	79.3937
	392	26.0897	32.4884	39.654	204.048	218.007	248.94	12.09	8.72962	11.5554		392	83.9021	83.1803	84.9135	177.664	138.067	181.78	96.7704	75.0144	64.3681		392	26.0897	32.4884	39.654	5.48412	7.22263	5.39366	12.6988	12.8731	9.17962		392	83.9021	83.1803	84.9135	25.6818	20.2465	18.1825	10.1632	9.41846	12.042		392	26.0897	32.4884	39.654	79.6527
	397	25.1419	31.7229	39.1591	204.493	220.814	249.525	11.846	8.79631	12.0809		397	86.0876	84.3941	84.9351	180.859	136.503	180.294	98.3029	76.1586	66.0133		397	25.1419	31.7229	39.1591	5.5326	7.15962	5.30212	13.1174	13.1588	9.28764		397	86.0876	84.3941	84.9351	25.7312	19.9746	18.2819	10.1791	9.45705	11.9586		397	25.1419	31.7229	39.1591	79.9242
	401	24.656	31.3255	38.4577	201.608	216.846	251.754	11.9906	9.00995	11.6444		401	85.0334	84.9599	85.6542	180.437	136.342	176.499	98.1021	76.5488	66.5613		401	24.656	31.3255	38.4577	5.44812	7.44319	5.04242	12.8579	13.2694	9.25358		401	85.0334	84.9599	85.6542	26.12	20.4274	18.5069	10.1855	9.26272	12.0258		401	24.656	31.3255	38.4577	78.0465
	406	24.2222	30.1982	37.5927	203.863	220.642	251.287	11.9669	8.70436	12.0878		406	85.3299	84.9567	85.2387	183.188	138.116	181.872	98.1249	76.8537	67.2065		406	24.2222	30.1982	37.5927	5.4583	7.27854	5.30755	12.7718	13.0861	9.47281		406	85.3299	84.9567	85.2387	26.0524	20.3575	18.0124	10.24	9.72761	12.1925		406	24.2222	30.1982	37.5927	78.4505
	410	23.9608	29.7789	36.4348	201.569	218.875	251.379	12.0418	8.72224	11.7218		410	86.5845	86.5199	86.0415	180.894	137.499	179.079	97.8762	76.2049	68.037		410	23.9608	29.7789	36.4348	5.49086	7.22408	5.33201	12.7002	13.2682	9.28674		410	86.5845	86.5199	86.0415	26.0597	20.3668	18.0522	10.4726	9.4811	12.2989		410	23.9608	29.7789	36.4348	79.0852
	415	23.565	29.7493	36.605	204.718	221.429	252.002	11.9205	8.78589	11.7435		415	86.3247	86.4413	86.3009	183.002	139.143	179.397	98.9048	77.8583	69.9645		415	23.565	29.7493	36.605	5.60946	7.1174	5.35572	12.7395	12.8876	9.29436		415	86.3247	86.4413	86.3009	26.2259	20.6558	18.0248	10.8289	9.7947	12.531		415	23.565	29.7493	36.605	78.7629
	419	22.898	28.6978	35.6184	205.584	221.828	251.47	12.0933	8.75938	11.8828		419	85.9729	87.6658	86.0777	184.603	137.937	181.43	99.0047	77.6807	70.6842		419	22.898	28.6978	35.6184	5.45373	7.44759	5.37062	12.9319	13.179	9.40605		419	85.9729	87.6658	86.0777	26.3104	20.4782	18.5783	10.8736	9.91398	12.4949		419	22.898	28.6978	35.6184	77.9521
	424	22.8982	28.3343	35.6845	202.202	221.604	252.924	11.9566	8.78174	11.6831		424	86.9763	87.2165	86.7254	181.965	139.396	179.148	97.8909	77.4007	71.7844		424	22.8982	28.3343	35.6845	5.52638	7.39252	5.31038	12.6206	13.137	9.33964		424	86.9763	87.2165	86.7254	26.4822	20.8953	18.534	11.0532	9.88256	12.4623		424	22.8982	28.3343	35.6845	77.3456
	428	22.0378	27.9778	34.7755	200.719	219.817	252.311	12.0338	8.76409	11.843		428	88.4607	88.2619	88.2716	183.894	140.806	180.975	100.605	78.7115	73.7433		428	22.0378	27.9778	34.7755	5.55627	7.1575	5.23099	12.9431	13.5113	9.66913		428	88.4607	88.2619	88.2716	26.6475	20.6541	18.5298	11.0641	9.88408	12.5453		428	22.0378	27.9778	34.7755	77.0923
	432	22.0132	26.9695	34.3055	202.34	221.218	253.362	11.8606	8.89439	11.7593		432	89.2058	88.4758	88.2166	188.365	140.766	183.183	97.6964	77.2731	75.8852		432	22.0132	26.9695	34.3055	5.52979	7.5136	5.30071	12.7346	12.9487	9.47851		432	89.2058	88.4758	88.2166	26.9606	20.5594	19.0281	11.1029	9.67109	12.7978		432	22.0132	26.9695	34.3055	76.606
	437	21.3699	26.2716	33.5909	201.695	222.397	253.733	12.1909	8.79302	12.1127		437	88.3239	89.3086	87.6481	188.139	140.028	179.413	99.1874	78.0731	78.7622		437	21.3699	26.2716	33.5909	5.77859	7.40921	5.32267	12.5438	13.3057	9.46446		437	88.3239	89.3086	87.6481	26.9791	20.6656	19.0155	11.2856	10.043	12.8053		437	21.3699	26.2716	33.5909	77.356
	441	21.1271	26.0481	33.1853	203.009	221.358	255.967	12.1764	9.04598	12.5091		441	89.5652	89.5499	87.5189	186.133	141.976	182.81	98.6474	77.5577	79.8371		441	21.1271	26.0481	33.1853	5.56129	7.34247	5.33654	13.0457	13.3092	9.55612		441	89.5652	89.5499	87.5189	27.4434	21.0679	19.1027	11.2256	10.0585	12.7081		441	21.1271	26.0481	33.1853	77.1412
	446	20.8113	25.2762	32.9313	203.351	219.184	255.369	12.2132	8.77638	12.2418		446	89.9269	89.8314	87.2521	188.193	141.964	179.982	99.7021	77.6551	80.5175		446	20.8113	25.2762	32.9313	5.60135	7.3669	5.25492	13.0423	13.1214	9.48041		446	89.9269	89.8314	87.2521	27.4016	21.4119	19.6229	11.4025	9.65008	12.9577		446	20.8113	25.2762	32.9313	76.7487
	450	20.5191	25.3775	32.0564	203.199	221.19	253.895	12.2098	8.83637	12.1095		450	89.8467	90.0068	88.125	191.299	140.397	178.006	97.9797	77.0443	82.0397		450	20.5191	25.3775	32.0564	5.60133	7.47158	5.34448	12.8275	13.65	9.53316		450	89.8467	90.0068	88.125	27.1477	21.1271	19.6477	11.509	10.056	13.0669		450	20.5191	25.3775	32.0564	75.802
	455	19.9183	25.0778	32.1584	202.694	221.132	257.301	12.041	9.02186	12.4533		455	90.3695	89.796	88.462	189.542	141.152	181.553	97.6862	78.0263	83.5829		455	19.9183	25.0778	32.1584	5.59441	7.67151	5.39402	12.7824	13.2822	9.7409		455	90.3695	89.796	88.462	27.8248	21.6513	20.1843	11.5672	10.0849	13.0075		455	19.9183	25.0778	32.1584	75.8974
	459	19.6005	24.2112	31.7136	201.033	224.914	255.104	12.6015	8.87236	12.1553		459	89.9117	89.0909	89.8018	187.221	143.629	181.86	98.7965	78.2979	84.0672		459	19.6005	24.2112	31.7136	5.68944	7.33998	5.42497	12.9456	13.3263	9.59778		459	89.9117	89.0909	89.8018	27.5564	21.6171	20.0039	11.8301	10.1473	13.0556		459	19.6005	24.2112	31.7136	76.1043
	464	19.1555	23.7987	31.0534	203.088	222.034	255.958	12.3031	9.06697	12.2066		464	91.6366	91.8925	89.3779	188.062	143.471	180.865	99.4602	78.8515	83.5544		464	19.1555	23.7987	31.0534	5.64725	7.63551	5.35462	13.0817	13.1887	9.55		464	91.6366	91.8925	89.3779	27.5262	21.5495	19.8785	11.8814	10.2495	13.0933		464	19.1555	23.7987	31.0534	74.8857
	468	18.941	23.5106	30.6533	204.89	220.874	256.232	12.4919	8.98599	12.6218		468	92.05	90.6992	88.9896	189.627	141.752	183.251	98.5395	78.7326	84.3811		468	18.941	23.5106	30.6533	5.55559	7.62311	5.40953	12.7654	13.1547	9.69667		468	92.05	90.6992	88.9896	27.5151	21.6216	20.0988	12.0131	10.129	13.1702		468	18.941	23.5106	30.6533	75.9589
	473	18.7601	23.3363	30.3235	201.766	223.97	253.611	12.2882	9.06468	12.4443		473	91.9183	91.807	89.9372	189.674	143.56	180.988	99.2969	79.063	84.5909		473	18.7601	23.3363	30.3235	5.71106	7.5231	5.34858	12.9702	13.9656	9.57256		473	91.9183	91.807	89.9372	27.9165	21.7353	20.012	12.2488	10.2768	13.1579		473	18.7601	23.3363	30.3235	74.6129
	477	18.3491	22.8058	29.8003	201.508	223.143	257.392	12.5922	9.06723	12.3584		477	91.9686	91.555	89.3621	191.729	143.794	182.278	99.982	79.9989	85.3069		477	18.3491	22.8058	29.8003	5.70151	7.54217	5.47278	13.0041	13.3477	9.57863		477	91.9686	91.555	89.3621	28.0559	22.0743	20.095	12.3532	10.1745	13.2038		477	18.3491	22.8058	29.8003	74.7519
	481	18.1327	22.3335	29.5162	202.577	221.456	255.103	12.5816	8.86652	12.5461		481	91.7	91.4084	90.5474	190.853	145.894	182.906	100.039	79.8994	85.7052		481	18.1327	22.3335	29.5162	5.64894	7.80504	5.4066	13.3644	13.5216	9.70966		481	91.7	91.4084	90.5474	28.0805	21.747	20.4112	12.3942	10.3804	13.3212		481	18.1327	22.3335	29.5162	74.5493
	486	18.0392	22.1741	29.5319	204.278	225.357	255.836	12.4458	9.07027	12.454		486	93.1144	90.8994	90.3789	195.744	147.262	182.678	99.1043	80.1054	86.0529		486	18.0392	22.1741	29.5319	5.72879	7.67021	5.40321	12.8321	13.4967	9.69429		486	93.1144	90.8994	90.3789	28.1164	21.7704	20.236	12.4189	10.3167	13.2645		486	18.0392	22.1741	29.5319	74.5842
	490	17.546	21.8807	28.5449	202.431	221.283	254.098	12.7617	8.9324	12.2766		490	91.8127	90.9671	89.6882	192.706	146.173	180.208	98.9242	80.2517	85.4678		490	17.546	21.8807	28.5449	5.69982	7.68603	5.57702	12.8909	13.6135	9.71328		490	91.8127	90.9671	89.6882	28.106	21.8447	20.4914	12.5317	10.4012	13.2691		490	17.546	21.8807	28.5449	73.7083
	495	17.5369	21.6133	27.7947	201.968	223.029	255.64	12.6265	8.86696	12.7171		495	92.5849	91.4713	90.2421	194.817	147.239	184.046	97.7331	80.3957	85.6319		495	17.5369	21.6133	27.7947	5.64703	7.76626	5.44663	12.9205	13.7445	9.90361		495	92.5849	91.4713	90.2421	28.726	22.2709	20.8521	12.7511	10.5619	13.2098		495	17.5369	21.6133	27.7947	73.923
	499	17.3143	21.0937	27.6432	201.811	221.368	256.9	12.4605	9.23804	12.7203		499	92.9576	92.453	90.6223	194.034	144.055	180.225	99.0498	78.5473	87.1417		499	17.3143	21.0937	27.6432	5.74976	7.85038	5.39336	13.0196	13.8889	9.82492		499	92.9576	92.453	90.6223	28.2841	22.3965	20.9637	12.5906	10.7406	13.2564		499	17.3143	21.0937	27.6432	72.9113
	504	16.9779	21.1802	26.8237	202.394	224.074	256.655	12.6939	9.08148	12.5941		504	93.2653	91.7807	91.206	198.976	147.84	181.897	99.3532	80.0865	87.1805		504	16.9779	21.1802	26.8237	5.62667	7.94272	5.46787	13.079	13.6844	9.64819		504	93.2653	91.7807	91.206	28.4975	22.7516	21.0083	12.8794	10.4197	13.2856		504	16.9779	21.1802	26.8237	72.8856
	508	16.7199	21.0222	26.8457	202.258	222.538	258.627	12.7459	9.03398	12.7597		508	93.2989	92.9551	90.2755	199.115	145.496	182.301	99.4608	80.008	87.2719		508	16.7199	21.0222	26.8457	5.70663	7.58825	5.4793	13.3464	13.8998	9.8538		508	93.2989	92.9551	90.2755	28.5075	22.4855	21.1552	13.0747	10.5197	13.2058		508	16.7199	21.0222	26.8457	72.0703
	513	16.3241	20.2232	26.5393	203.205	221.147	259.881	12.7285	9.00304	12.746		513	94.8973	92.5826	90.1225	196.225	144.828	184.787	99.7189	81.3104	86.6783		513	16.3241	20.2232	26.5393	5.85187	7.83304	5.60692	13.0874	13.6662	9.85		513	94.8973	92.5826	90.1225	29.1714	22.4229	20.9815	12.9964	10.7841	13.1833		513	16.3241	20.2232	26.5393	72.4011
	517	16.3161	20.6906	26.2535	202.265	224.641	260.016	12.9809	8.9969	12.6593		517	94.6571	94.2096	91.2038	199.003	147.606	182.889	100.339	81.8806	87.4439		517	16.3161	20.6906	26.2535	5.81111	7.84843	5.54247	13.2403	13.5951	9.80591		517	94.6571	94.2096	91.2038	28.8723	22.3577	21.2353	13.2368	10.7428	13.2569		517	16.3161	20.6906	26.2535	72.353
	522	16.1933	20.3555	26.0043	204.288	223.911	260.962	12.7714	9.21516	12.5693		522	94.1037	93.974	90.8711	200.241	148.324	183.359	99.6422	82.8117	88.3527		522	16.1933	20.3555	26.0043	5.83246	7.8199	5.6703	13.2005	13.8757	9.71891		522	94.1037	93.974	90.8711	28.6919	22.8205	21.2332	13.4873	10.9851	13.3834		522	16.1933	20.3555	26.0043	71.5352
	526	15.784	19.7626	25.8735	203.505	224.659	259.194	12.8231	9.28067	12.7851		526	94.629	93.3028	90.6351	202.819	148.349	184.007	100.288	81.7274	87.4269		526	15.784	19.7626	25.8735	5.92503	7.73474	5.55328	13.0923	13.5298	10.0609		526	94.629	93.3028	90.6351	29.4404	22.5238	21.3914	13.4715	10.6481	13.2553		526	15.784	19.7626	25.8735	71.5032
	531	15.584	19.3146	25.6209	203.1	224.85	259.643	12.8786	9.06655	12.6179		531	95.643	94.078	92.6429	199.534	149.206	184.976	98.5304	82.7887	87.9563		531	15.584	19.3146	25.6209	5.8184	7.7039	5.61952	13.4869	13.7056	9.8892		531	95.643	94.078	92.6429	28.9649	22.2925	21.4892	13.7198	10.5998	13.5576		531	15.584	19.3146	25.6209	71.9542
	535	15.6244	19.1053	25.6067	201.651	228.254	258.573	12.7544	9.23152	12.7713		535	94.3965	93.4411	91.0147	200.364	148.074	183.005	100.659	82.833	87.1943		535	15.6244	19.1053	25.6067	5.89992	7.89087	5.75225	13.3405	13.9996	9.89871		535	94.3965	93.4411	91.0147	29.014	22.3865	21.7405	13.7848	10.9338	13.4731		535	15.6244	19.1053	25.6067	71.051
	539	15.2019	18.9942	24.9892	204.797	224.756	258.372	12.6374	9.13771	12.8548		539	95.3541	92.3309	90.6335	202.14	149.466	181.731	100.11	82.8932	86.8816		539	15.2019	18.9942	24.9892	5.82156	7.96676	5.58896	12.684	13.6917	10.077		539	95.3541	92.3309	90.6335	29.391	22.2024	21.6798	13.85	11.1559	13.6509		539	15.2019	18.9942	24.9892	71.5754
	544	14.9631	18.9775	24.668	204.168	227.116	255.761	12.5431	8.90672	12.8653		544	94.9408	93.8447	90.3039	205.012	149.498	182.168	100.473	83.2381	88.3092		544	14.9631	18.9775	24.668	5.87236	7.86207	5.70496	13.3957	13.7206	9.98079		544	94.9408	93.8447	90.3039	29.2918	22.8635	21.7051	13.8797	10.9875	13.6497		544	14.9631	18.9775	24.668	71.2016
	548	14.586	18.6363	24.8152	202.255	226.841	259.129	12.8892	9.40527	12.8188		548	94.3707	93.5847	90.7022	199.375	148.25	182.521	101.231	83.0848	86.531		548	14.586	18.6363	24.8152	5.92866	7.91667	5.66544	13.3947	13.8254	10.0332		548	94.3707	93.5847	90.7022	29.2803	22.5045	21.9492	14.0759	11.0739	13.6518		548	14.586	18.6363	24.8152	70.9124
	553	14.7036	18.2409	24.748	202.777	226.059	263.146	12.8969	9.01184	13.0175		553	95.2961	94.6206	92.0145	203.126	149.919	185.332	100.054	81.3731	87.0265		553	14.7036	18.2409	24.748	5.85166	8.03257	5.67466	13.4427	13.9612	10.0667		553	95.2961	94.6206	92.0145	29.3764	22.3172	22.4171	13.9265	10.8504	13.6452		553	14.7036	18.2409	24.748	70.7639
	557	14.533	18.3371	24.5937	203.276	226.198	264.418	13.0946	9.07737	12.9515		557	95.4707	94.5861	91.88	201.338	148.691	185.121	99.9086	81.8506	87.6842		557	14.533	18.3371	24.5937	5.88743	7.90101	5.62104	13.6278	13.9812	9.91483		557	95.4707	94.5861	91.88	29.4611	22.698	22.019	14.155	10.9077	13.646		557	14.533	18.3371	24.5937	70.144
	562	14.313	17.9906	24.1132	201.627	228.918	257.462	12.9477	9.1584	12.6621		562	96.1988	95.2848	91.526	199.843	149.837	181.902	100.802	81.8281	86.0575		562	14.313	17.9906	24.1132	5.99168	8.04152	5.70713	13.3439	13.8401	10.0922		562	96.1988	95.2848	91.526	29.0856	22.7535	22.0591	14.219	11.1864	13.5048		562	14.313	17.9906	24.1132	70.3753
	566	14.3489	17.814	24.2136	198.88	229.276	260.805	13.0356	9.11054	12.9021		566	95.3314	94.682	91.6147	203.108	151.022	185.662	100.819	82.49	86.4514		566	14.3489	17.814	24.2136	5.92696	8.07478	5.65844	13.2101	13.9556	10.0727		566	95.3314	94.682	91.6147	29.0409	22.7523	22.5332	14.2421	11.4039	13.7309		566	14.3489	17.814	24.2136	68.8
	571	14.0498	17.5582	23.6683	204.867	226.054	261.674	13.0741	9.11195	13.2482		571	95.6625	95.7395	91.2933	204.68	154.232	182.646	101.033	83.3657	87.2225		571	14.0498	17.5582	23.6683	5.88886	7.95696	5.80924	13.2091	13.83	10.0186		571	95.6625	95.7395	91.2933	29.4567	23.0845	22.2981	14.6348	11.1966	13.7356		571	14.0498	17.5582	23.6683	70.0022
	575	13.9617	17.6421	23.6537	201.947	226.804	259.569	13.0364	9.27284	13.3297		575	96.5269	96.1374	91.4804	205.99	149.96	185.417	101.344	83.476	88.4639		575	13.9617	17.6421	23.6537	5.94018	7.93031	5.72587	13.5488	13.8531	10.1137		575	96.5269	96.1374	91.4804	29.3317	23.183	22.2809	14.6876	11.0831	14.1624		575	13.9617	17.6421	23.6537	68.9702
	580	13.5612	17.2244	23.4278	199.124	229.538	262.371	12.8238	9.39338	13.0402		580	96.2672	94.945	92.7838	203.007	151.963	182.39	101.325	83.5184	90.4509		580	13.5612	17.2244	23.4278	6.09625	8.03809	5.77809	13.5174	13.7512	10.2846		580	96.2672	94.945	92.7838	29.5165	22.8758	22.1214	14.8258	11.2664	14.1722		580	13.5612	17.2244	23.4278	69.1045
	584	13.685	17.7488	22.9788	200.76	228.201	261.748	13.0672	9.23712	13.3517		584	97.1278	95.6321	91.3192	203.125	153.039	184.001	100.67	83.2704	89.2443		584	13.685	17.7488	22.9788	6.00584	8.12934	5.79739	13.6648	14.127	10.2199		584	97.1278	95.6321	91.3192	29.3676	22.9849	22.3439	14.9428	11.3684	14.2627		584	13.685	17.7488	22.9788	68.5072
	589	13.5082	17.0074	22.5394	201.733	228.371	261.989	12.9839	9.15115	13.0185		589	96.3291	94.6126	91.9621	206.705	154.38	184.26	103.122	83.272	90.1413		589	13.5082	17.0074	22.5394	6.01413	8.10163	5.74311	13.4115	14.001	10.2716		589	96.3291	94.6126	91.9621	29.4102	22.8972	22.4621	15.0668	11.3304	14.3418		589	13.5082	17.0074	22.5394	67.0861
	593	13.3369	17.0497	22.8218	201.718	230.111	263.056	13.2897	9.16908	12.9118		593	96.5975	95.349	91.563	206.155	151.649	183.963	100.551	84.1787	90.5849		593	13.3369	17.0497	22.8218	6.01202	8.2135	5.86121	13.9093	14.0184	10.1846		593	96.5975	95.349	91.563	29.752	23.1705	22.3103	15.2307	11.7275	14.3086		593	13.3369	17.0497	22.8218	68.6489
	598	13.3831	16.3971	22.5447	199.623	225.347	260.365	13.2818	9.3352	13.2519		598	96.4723	95.0167	91.9389	204.588	153.464	183.402	100.227	83.6574	90.5314		598	13.3831	16.3971	22.5447	5.85676	8.00828	5.71463	13.3329	14.1463	10.4102		598	96.4723	95.0167	91.9389	29.2233	22.9003	22.9157	15.42	11.5751	14.5252		598	13.3831	16.3971	22.5447	68.259
	602	13.0815	16.6965	22.1964	199.039	227.453	260.123	13.1465	9.10276	13.4411		602	96.0182	95.705	90.592	203.764	152.465	183.901	100.91	83.5739	90.5558		602	13.0815	16.6965	22.1964	5.93156	8.09278	5.87589	13.4053	14.0347	10.1221		602	96.0182	95.705	90.592	29.6135	22.8977	22.7782	15.4064	11.8236	14.7326		602	13.0815	16.6965	22.1964	67.6993
	606	13.2127	16.7302	22.1801	200.45	225.56	260.279	13.469	9.23613	13.1186		606	96.13	95.3855	91.5808	203.68	151.812	181.762	101.236	85.1718	90.7238		606	13.2127	16.7302	22.1801	5.96725	8.24839	5.80964	13.7558	14.1808	10.2395		606	96.13	95.3855	91.5808	29.3173	22.8754	22.6889	15.4731	11.5904	14.7766		606	13.2127	16.7302	22.1801	67.7722
	611	12.6594	16.1662	21.9847	200.802	227.628	258.348	13.4966	9.25825	13.2955		611	96.7227	95.2962	91.9728	206.188	155.296	185.443	100.761	84.8196	91.112		611	12.6594	16.1662	21.9847	6.04728	8.23803	5.78864	13.9538	14.0783	10.3331		611	96.7227	95.2962	91.9728	28.9694	22.9263	22.7818	15.7737	11.8467	15.13		611	12.6594	16.1662	21.9847	67.2341
	615	12.7976	16.336	21.6817	203.283	226.361	261.227	13.2583	9.30414	13.2798		615	96.1017	96.0319	91.2772	205.792	153.122	183.321	102.61	85.9832	92.332		615	12.7976	16.336	21.6817	6.11374	8.16396	5.99626	14.0702	14.3464	10.2886		615	96.1017	96.0319	91.2772	29.141	22.7396	22.9805	15.576	11.8549	15.4149		615	12.7976	16.336	21.6817	67.1114
	620	12.4741	15.9683	21.2284	201.081	233.342	263.24	13.1453	9.37937	13.3545		620	97.3362	96.4654	92.4166	207.894	156.781	184.448	101.506	84.586	92.8309		620	12.4741	15.9683	21.2284	5.96312	8.19702	5.81578	13.7735	14.2013	10.4501		620	97.3362	96.4654	92.4166	29.3958	22.953	22.9538	15.6535	11.6604	15.3768		620	12.4741	15.9683	21.2284	66.8597
	624	12.6698	16.1324	21.0801	199.418	229.531	260.451	13.5433	9.55992	13.2429		624	96.8658	95.335	91.2756	211.548	155.099	183.122	102.145	84.8699	93.7745		624	12.6698	16.1324	21.0801	6.09361	8.35531	5.81999	13.1246	13.9274	10.4007		624	96.8658	95.335	91.2756	28.8648	22.4393	22.9788	15.7198	11.7774	15.5869		624	12.6698	16.1324	21.0801	66.7758
	629	12.4029	16.032	20.8462	202.78	230.684	261.663	13.6245	9.31081	13.4953		629	96.7996	97.3199	91.1048	209.351	156.82	185.839	102.073	85.5882	93.339		629	12.4029	16.032	20.8462	6.16105	8.18489	5.73933	13.6424	14.5209	10.3215		629	96.7996	97.3199	91.1048	29.4771	22.6674	22.9926	15.9776	11.9151	15.7241		629	12.4029	16.032	20.8462	66.9085
	633	12.2712	15.3154	21.0089	200.298	229.369	266.456	13.3559	9.39578	13.5786		633	96.609	95.8791	91.558	205.612	152.874	183.11	101.73	84.5219	93.0732		633	12.2712	15.3154	21.0089	6.07298	8.38954	5.93612	13.9601	14.1617	10.1164		633	96.609	95.8791	91.558	29.3224	22.9164	22.8403	16.0528	12.0954	15.7173		633	12.2712	15.3154	21.0089	66.3168
	638	12.0451	15.5639	20.8605	197.731	227.986	260.165	13.693	9.44802	13.4025		638	95.6251	96.3924	91.6776	204.019	157.259	182.982	102.737	84.9629	93.341		638	12.0451	15.5639	20.8605	6.07957	8.27239	5.90131	13.7229	14.4413	10.3585		638	95.6251	96.3924	91.6776	29.1406	22.6105	22.7195	15.9727	12.0259	15.7955		638	12.0451	15.5639	20.8605	66.2943
	642	12.4492	15.3448	20.5108	200.687	232.649	261.56	13.5792	9.41985	13.4811		642	96.0112	97.5882	90.7331	207.184	155.221	183.847	102.048	84.5456	94.0939		642	12.4492	15.3448	20.5108	6.13542	8.40634	5.8647	13.5138	14.4091	10.5098		642	96.0112	97.5882	90.7331	29.2793	22.7336	22.9315	16.0589	12.1285	15.835		642	12.4492	15.3448	20.5108	66.4
	647	12.1466	15.3786	20.1745	200.583	229.858	261.384	13.1999	9.44612	13.492		647	94.4607	96.5737	91.7223	205.203	157.008	186.262	103.814	84.323	93.4983		647	12.1466	15.3786	20.1745	5.99502	8.36418	5.91602	14.1196	14.2904	10.3809		647	94.4607	96.5737	91.7223	29.1915	22.7627	23.049	16.1882	11.728	15.7981		647	12.1466	15.3786	20.1745	65.9555
	651	11.9307	15.3326	20.2986	200	231.207	261.833	13.6449	9.26574	13.8275		651	95.1683	97.3693	91.1084	207.075	155.272	183.139	103.095	85.2919	95.4409		651	11.9307	15.3326	20.2986	6.11545	8.28253	5.78442	14.187	14.7197	10.331		651	95.1683	97.3693	91.1084	29.2855	22.6529	23.3933	16.2309	11.838	15.7767		651	11.9307	15.3326	20.2986	65.2332
	655	12.0513	14.9234	20.1264	201.887	234.812	261.811	13.4911	9.41294	13.452		655	96.2784	96.1205	91.7323	205.316	158.039	187.043	102.503	85.9671	93.5577		655	12.0513	14.9234	20.1264	6.11423	8.48881	5.8459	14.1066	14.3817	10.5005		655	96.2784	96.1205	91.7323	28.8019	22.7437	23.5057	16.304	11.791	15.8905		655	12.0513	14.9234	20.1264	66.0167
	660	11.9946	14.9538	20.3211	198.891	231.698	263.67	13.3155	9.30659	13.476		660	95.587	96.5301	91.6343	206.89	156.994	181.537	103.941	84.4095	93.4721		660	11.9946	14.9538	20.3211	6.13864	8.3327	5.93156	13.8231	14.3775	10.347		660	95.587	96.5301	91.6343	28.6933	22.2866	23.2952	16.3885	12.2807	15.9494		660	11.9946	14.9538	20.3211	64.9794
	664	11.9435	15.047	19.9496	198.006	230.736	263.594	13.1991	9.30937	13.9382		664	95.9219	97.1389	90.6359	206.732	156.948	181.29	104.067	84.5176	94.0201		664	11.9435	15.047	19.9496	6.1378	8.28802	5.87482	13.8367	14.3324	10.5587		664	95.9219	97.1389	90.6359	29.1752	22.1127	23.2082	16.3421	12.3183	15.7527		664	11.9435	15.047	19.9496	64.6688
	669	11.7954	14.849	19.9347	199.524	230.957	256.886	13.4258	9.40405	13.5446		669	94.959	98.7772	92.0555	210.598	158.387	183.966	102.319	85.7703	94.2965		669	11.7954	14.849	19.9347	6.12291	8.33175	5.87532	13.7599	14.346	10.4765		669	94.959	98.7772	92.0555	29.2476	22.8664	23.2282	16.3144	12.1682	16.223		669	11.7954	14.849	19.9347	65.3535
	673	11.505	14.5552	19.6818	196.986	235.33	258.516	13.788	9.47107	13.4361		673	95.7908	97.2317	91.4679	210.174	159.31	184.345	103.988	85.0447	94.6031		673	11.505	14.5552	19.6818	6.18005	8.54939	5.97603	13.9881	14.5304	10.6289		673	95.7908	97.2317	91.4679	28.7086	22.4331	23.2272	16.7452	12.2393	16.1821		673	11.505	14.5552	19.6818	64.6499
	678	11.3671	14.432	19.4328	198.651	231.838	261.508	13.8631	9.44646	13.987		678	95.1447	97.0959	91.933	205.741	160.556	185.617	103.507	85.2759	92.945		678	11.3671	14.432	19.4328	6.0912	8.44326	5.99072	13.6777	14.4186	10.4909		678	95.1447	97.0959	91.933	29.0431	22.7215	23.5434	16.5554	12.6166	15.9647		678	11.3671	14.432	19.4328	64.3169
	682	11.6289	14.2901	19.3755	197.759	230.283	262.918	13.6073	9.5001	13.5239		682	95.7294	98.5262	91.2417	207.592	158.847	184.433	104.028	84.3931	91.7013		682	11.6289	14.2901	19.3755	6.17239	8.35898	5.99087	14.0123	14.7714	10.487		682	95.7294	98.5262	91.2417	28.9018	22.8414	23.5098	16.7984	12.7721	15.7744		682	11.6289	14.2901	19.3755	64.401
	687	11.4076	14.5712	19.1793	197.997	228.851	263.95	13.7458	9.50807	13.6752		687	94.6572	97.815	92.797	208.338	161.566	185.029	103.259	85.5241	92.3114		687	11.4076	14.5712	19.1793	6.19345	8.53977	6.03244	13.9101	14.5148	10.7144		687	94.6572	97.815	92.797	28.7365	22.9383	23.5368	16.6567	12.2545	15.823		687	11.4076	14.5712	19.1793	63.8853
	691	11.2387	14.4856	18.7615	199.534	229.854	263.348	13.5743	9.1825	13.353		691	94.8475	98.4285	91.9187	208.585	159.832	182.495	103.759	85.4976	92.3928		691	11.2387	14.4856	18.7615	6.03923	8.68261	5.92551	13.7777	14.5763	10.5907		691	94.8475	98.4285	91.9187	28.433	22.9098	23.5241	16.8894	12.4838	16.0266		691	11.2387	14.4856	18.7615	63.2056
	696	11.1983	14.2095	19.2901	198.232	228.54	264.137	13.2698	9.40051	13.9455		696	95.0038	97.3752	92.0749	209.013	162.858	183.672	104.038	85.8636	92.6346		696	11.1983	14.2095	19.2901	6.20982	8.64151	5.95738	14.2716	14.8757	10.6461		696	95.0038	97.3752	92.0749	28.6767	22.8853	23.7144	16.6544	12.3377	15.9849		696	11.1983	14.2095	19.2901	63.7903
	700	11.4144	14.3334	18.9988	198.065	234.609	264.693	13.8922	9.57804	14.0027		700	94.3562	97.7071	93.2167	211.888	159.273	184.265	102.82	86.5057	92.0933		700	11.4144	14.3334	18.9988	6.2724	8.50925	6.01125	13.9305	14.5885	10.9564		700	94.3562	97.7071	93.2167	28.5728	22.5091	23.7573	16.8689	12.6564	16.0778		700	11.4144	14.3334	18.9988	63.7961
	705	10.8386	14.2828	18.9978	198.686	235.302	261.109	13.8826	9.39481	13.7997		705	95.0283	96.7202	93.0484	211.645	157.479	181.174	104.07	85.274	92.1796		705	10.8386	14.2828	18.9978	6.23013	8.34471	6.06041	14.104	14.4841	10.7125		705	95.0283	96.7202	93.0484	28.532	23.0366	23.4015	17.2003	12.6597	16.2401		705	10.8386	14.2828	18.9978	63.2047
	709	11.3055	14.0596	19.178	197.441	234.262	264.444	13.5913	9.54409	13.883		709	96.2587	97.6434	91.9216	210.798	159.436	184.717	103.808	86.0028	92.163		709	11.3055	14.0596	19.178	6.16049	8.60064	6.0361	14.3235	14.6981	10.7297		709	96.2587	97.6434	91.9216	28.2847	22.5822	23.4847	17.1808	12.6479	16.1799		709	11.3055	14.0596	19.178	63.3111
	713	10.9962	14.201	18.801	196.767	231.926	259.504	13.9526	9.35584	14.0848		713	96.0067	97.1523	93.1754	210.885	157.568	179.946	105.279	85.2158	95.1236		713	10.9962	14.201	18.801	6.20925	8.57488	6.00453	13.9127	14.6593	10.618		713	96.0067	97.1523	93.1754	28.2658	22.6002	23.5406	17.0692	12.8283	16.153		713	10.9962	14.201	18.801	62.643
	718	10.7968	13.978	18.9583	198.385	234.214	263.414	13.8886	9.27535	13.9696		718	93.1636	97.5341	92.2412	211.674	161.199	183.706	104.735	86.4119	94.7309		718	10.7968	13.978	18.9583	6.34638	8.656	6.13185	14.1959	14.6795	10.9184		718	93.1636	97.5341	92.2412	28.4002	22.2165	23.4456	16.8653	12.7445	16.1551		718	10.7968	13.978	18.9583	62.1661
	722	10.8547	13.9324	18.873	197.079	231.989	263.293	13.8725	9.47697	13.9765		722	91.0289	97.3003	92.5407	211.203	160.255	182.013	104.874	85.4128	95.6331		722	10.8547	13.9324	18.873	6.205	8.50202	5.91182	14.344	14.9294	10.9578		722	91.0289	97.3003	92.5407	28.085	22.2838	23.3039	16.9321	12.9014	16.2602		722	10.8547	13.9324	18.873	62.3626
	727	11.0425	13.9473	18.4626	197.592	230.361	263.831	13.8192	9.57809	14.0609		727	91.1239	97.1885	91.315	209.13	160.631	184.042	104.112	85.3578	95.6975		727	11.0425	13.9473	18.4626	6.20458	8.5184	5.99653	14.2615	15.0495	10.5464		727	91.1239	97.1885	91.315	28.2127	22.3962	23.039	17.1599	12.6838	16.0858		727	11.0425	13.9473	18.4626	62.1692
	731	10.8318	13.6799	18.2689	198.227	228.093	262.288	13.7556	9.59666	14.0802		731	90.4079	96.7878	91.1128	212.398	162.043	180.744	104.333	85.5133	95.4573		731	10.8318	13.6799	18.2689	6.21531	8.82832	6.06649	14.2283	14.7176	10.6021		731	90.4079	96.7878	91.1128	27.5712	22.6255	23.0525	17.0063	12.9745	16.2243		731	10.8318	13.6799	18.2689	62.9534
	736	10.7687	13.6309	18.6039	197.955	236.611	261.992	14.0447	9.53082	13.9454		736	92.3148	97.1867	91.4454	207.481	162.901	183.008	102.805	84.9698	95.2121		736	10.7687	13.6309	18.6039	6.2088	8.7292	5.95967	14.2857	14.8589	10.7546		736	92.3148	97.1867	91.4454	28.3004	22.6025	23.1875	17.1749	12.8659	16.2489		736	10.7687	13.6309	18.6039	61.7989
	740	10.6981	13.7195	18.5076	198.392	232.708	262.75	14.0345	9.48644	13.7494		740	91.6199	97.3037	92.2138	211.676	159.236	182.982	104.226	84.9848	95.3347		740	10.6981	13.7195	18.5076	6.19643	8.74685	5.91006	14.0159	14.8017	10.9708		740	91.6199	97.3037	92.2138	27.8045	22.5182	23.0839	17.0783	13.0432	16.2576		740	10.6981	13.7195	18.5076	61.3363
	745	10.7387	13.5376	18.2885	198.382	233.449	262.49	14.4138	9.42069	13.9025		745	92.3971	97.3323	91.4415	211.191	161.328	185.081	102.827	85.8366	95.0225		745	10.7387	13.5376	18.2885	6.32052	8.75701	6.02775	14.5138	15.0968	10.8417		745	92.3971	97.3323	91.4415	27.9057	22.466	22.5072	17.2935	13.017	16.4461		745	10.7387	13.5376	18.2885	61.7463
	749	10.5278	13.3358	18.3264	197.266	231.714	262.55	14.0505	9.51342	14.1385		749	91.0619	97.1914	90.8162	212.168	161.423	181.137	103.445	84.8554	95.3023		749	10.5278	13.3358	18.3264	6.26755	8.7145	5.83995	14.2642	14.5969	10.6471		749	91.0619	97.1914	90.8162	28.0328	21.923	22.8089	17.2807	13.0536	16.4186		749	10.5278	13.3358	18.3264	61.1486
	754	10.7787	13.468	18.0116	198.13	233.961	263.088	14.3242	9.53583	14.0068		754	91.8637	99.2944	92.8822	208.331	163.362	181.955	103.155	84.7603	96.3499		754	10.7787	13.468	18.0116	6.24116	8.79637	6.01328	14.3009	14.919	10.918		754	91.8637	99.2944	92.8822	27.9411	22.148	23.0068	17.3209	13.1636	16.2352		754	10.7787	13.468	18.0116	60.756
	758	10.8908	13.7147	18.16	196.458	235.405	262.839	14.1751	9.68401	14.0648		758	90.6423	98.5119	91.3454	214.624	164.694	182.246	103.826	84.1989	96.4939		758	10.8908	13.7147	18.16	6.28444	8.72199	5.93794	14.2564	14.906	10.8668		758	90.6423	98.5119	91.3454	27.8842	22.1951	22.9299	17.3091	13.3674	16.4178		758	10.8908	13.7147	18.16	61.1898
	763	10.6846	13.5237	18.0518	197.209	231.594	263.974	14.142	9.51852	14.1656		763	90.5275	98.9647	92.0681	211.816	163.397	179.267	103.233	84.496	96.7947		763	10.6846	13.5237	18.0518	6.26924	8.91409	6.11999	14.4585	15.252	10.8834		763	90.5275	98.9647	92.0681	27.4539	21.9968	22.4503	17.3062	13.3858	16.2192		763	10.6846	13.5237	18.0518	60.6868
	767	10.5593	13.3155	17.9373	195.773	234.591	261.906	13.7531	9.51471	14.0612		767	92.4224	98.2057	91.4431	210.442	162.39	182.128	103.772	85.2843	96.4419		767	10.5593	13.3155	17.9373	6.33306	8.77743	6.06371	14.4608	15.0726	11.1084		767	92.4224	98.2057	91.4431	27.3896	22.2163	22.6233	17.3509	13.2044	16.2697		767	10.5593	13.3155	17.9373	60.1598
	771	10.3284	13.1112	17.7629	195.753	235.947	262.176	13.7496	9.58263	14.0991		771	92.7923	98.0841	92.0341	212.545	165.293	181.746	103.28	85.065	97.1533		771	10.3284	13.1112	17.7629	6.37414	8.67371	6.01284	14.4564	15.257	10.9471		771	92.7923	98.0841	92.0341	27.725	22.1221	22.942	17.1256	13.3102	16.3072		771	10.3284	13.1112	17.7629	61.0306
	776	10.636	13.1822	17.7471	195.543	233.905	262.047	14.5853	9.35952	14.2865		776	92.9238	97.2083	91.703	212.438	162.166	182.438	102.051	85.4029	97.9367		776	10.636	13.1822	17.7471	6.23167	8.92308	5.99849	14.5117	15.0151	11.1095		776	92.9238	97.2083	91.703	27.4799	22.144	22.8033	17.2581	13.2535	16.2785		776	10.636	13.1822	17.7471	60.2534
	780	10.4701	12.85	17.6958	194.899	235.736	259.858	14.0149	9.52212	14.5095		780	95.0671	98.2772	92.2403	214.899	164.866	180.027	101.944	85.643	98.1231		780	10.4701	12.85	17.6958	6.30496	8.92532	6.02939	14.3858	15.1251	11.1955		780	95.0671	98.2772	92.2403	27.5209	22.3968	22.3265	17.3251	13.233	16.5785		780	10.4701	12.85	17.6958	60.0075
	785	10.512	13.1072	17.6327	192.302	237.079	261.057	14.2732	9.77377	14.3688		785	95.1467	98.7349	91.4242	212.251	167.043	181.549	102.402	84.9902	97.6812		785	10.512	13.1072	17.6327	6.30774	8.72365	5.99636	14.7399	15.2381	10.9921		785	95.1467	98.7349	91.4242	27.3707	22.2677	22.444	17.2004	13.2928	16.3935		785	10.512	13.1072	17.6327	59.9925
	789	10.2861	12.9519	17.2087	195.874	236.85	261.433	14.2605	9.53641	14.1676		789	94.9213	97.7914	92.4443	212.888	164.66	181.894	101.551	86.1343	96.9553		789	10.2861	12.9519	17.2087	6.3641	8.63872	6.07398	14.3772	15.5382	11.0093		789	94.9213	97.7914	92.4443	27.2197	22.4986	22.2769	17.4279	13.3387	16.4978		789	10.2861	12.9519	17.2087	60.1567
	794	10.4766	12.8589	17.146	194.997	235.22	262.809	14.4885	9.71518	14.3676		794	95.4285	98.2649	91.6025	210.573	169.408	180.97	102.165	86.2021	97.3035		794	10.4766	12.8589	17.146	6.25273	8.87401	6.03208	14.5807	15.0132	11.1056		794	95.4285	98.2649	91.6025	27.3774	21.9036	22.512	17.4465	13.3752	16.3669		794	10.4766	12.8589	17.146	59.4612
	798	10.2755	12.69	17.1959	195.118	234.853	264.165	14.3135	9.51243	14.4693		798	95.7703	99.6658	92.6206	211.194	164.362	180.903	100.966	86.3669	97.5473		798	10.2755	12.69	17.1959	6.40009	8.91004	6.03549	14.6522	15.2217	11.1749		798	95.7703	99.6658	92.6206	27.1315	22.0085	22.7606	17.4507	13.2955	16.642		798	10.2755	12.69	17.1959	59.8741
	803	10.2488	12.8655	16.9465	194.479	233.174	259.39	14.0525	9.51001	14.2243		803	95.4419	98.2943	90.0123	211.813	166.721	181.485	101.725	86.283	97.6755		803	10.2488	12.8655	16.9465	6.41999	9.02301	6.02575	14.5115	14.8708	10.9572		803	95.4419	98.2943	90.0123	26.9906	22.2049	23.003	17.354	13.245	16.3329		803	10.2488	12.8655	16.9465	59.4163
	807	10.3143	12.6904	17.1124	193.403	236.211	263.4	14.5182	9.68942	14.4021		807	93.7711	99.3015	93.0365	212.051	164.674	178.195	100.64	87.2227	97.7163		807	10.3143	12.6904	17.1124	6.39028	9.08335	6.06236	14.7461	15.0978	11.2675		807	93.7711	99.3015	93.0365	27.0309	22.2711	22.3409	17.5277	13.5307	16.5209		807	10.3143	12.6904	17.1124	59.0621
	812	10.4147	13.2441	17.3371	194.024	233.474	264.975	14.3328	9.64792	14.3258		812	94.8457	100	90.7955	211.162	166.846	184.087	101.286	85.4574	98.028		812	10.4147	13.2441	17.3371	6.40863	8.96009	6.09774	14.686	15.3804	10.9358		812	94.8457	100	90.7955	26.7531	22.2271	22.5818	17.5175	13.6565	16.7553		812	10.4147	13.2441	17.3371	58.8773
	816	10.0323	12.2361	17.4615	194.427	231.533	263.402	14.3374	9.58966	14.3373		816	95.1457	98.7593	91.0094	212.815	164.97	179.819	101.854	86.1455	97.3161		816	10.0323	12.2361	17.4615	6.33022	8.98694	5.9715	14.8972	15.2904	11.066		816	95.1457	98.7593	91.0094	27.0315	22.0976	22.3564	17.4532	13.6954	16.6334		816	10.0323	12.2361	17.4615	59.2894
	821	10.2472	12.5666	17.2112	194.29	235.461	258.156	14.5505	9.87053	14.4834		821	95.585	98.4302	92.5285	214.806	167.572	181.14	102.75	86.6046	98.0496		821	10.2472	12.5666	17.2112	6.36552	9.00482	6.15998	15.0118	15.6	11.1742		821	95.585	98.4302	92.5285	26.6401	21.9957	22.2245	17.6475	13.4249	16.5044		821	10.2472	12.5666	17.2112	58.9628
	825	10.2579	12.6423	16.8604	192.246	235.777	262.068	14.1448	9.59606	14.4732		825	96.1179	99.0251	91.2781	212.953	167.904	178.383	101.471	86.3623	97.4334		825	10.2579	12.6423	16.8604	6.2723	8.89844	6.24151	15.0978	15.1198	11.2685		825	96.1179	99.0251	91.2781	26.8924	22.2401	22.1628	17.3353	13.8847	16.7723		825	10.2579	12.6423	16.8604	58.4252
	829	10.0671	12.9732	17.174	193.256	233.832	263.303	14.4938	9.67286	14.4327		829	95.9704	98.6663	92.5568	214.224	168.954	182.57	101.887	85.5676	98.1489		829	10.0671	12.9732	17.174	6.39935	9.14886	6.06665	14.4896	15.4053	11.1784		829	95.9704	98.6663	92.5568	27.0814	21.7493	22.4008	17.5052	13.7591	16.6876		829	10.0671	12.9732	17.174	58.2637
	834	10.2562	12.6093	16.8788	193.675	235.515	263.249	14.2572	9.4902	14.3525		834	95.6384	99.6535	92.207	211.563	166.419	182.177	101.851	85.8277	99.0807		834	10.2562	12.6093	16.8788	6.38134	9.03929	6.04622	14.6119	15.4914	11.1757		834	95.6384	99.6535	92.207	26.8862	22.0826	22.1568	17.3795	13.5961	16.6936		834	10.2562	12.6093	16.8788	58.8597
	838	10.0442	12.7404	17.0837	193.788	235.937	262.655	14.5106	9.75361	14.591		838	95.0865	98.6407	91.36	218.401	169.105	182.961	101.492	86.7018	99.7037		838	10.0442	12.7404	17.0837	6.50204	9.23903	6.04457	14.5853	15.5823	11.1716		838	95.0865	98.6407	91.36	26.7323	21.9829	22.4608	17.385	13.8239	16.8083		838	10.0442	12.7404	17.0837	58.3587
	843	10.1055	12.6257	16.4913	193.289	237.883	262.434	14.5192	9.73507	14.2453		843	98.1549	98.5951	92.5426	217.419	169.176	181.299	101.68	86.3734	100.06		843	10.1055	12.6257	16.4913	6.44972	9.11688	6.06181	15.0973	15.6665	11.4672		843	98.1549	98.5951	92.5426	26.6647	22.1576	21.9407	17.3625	13.8019	16.8453		843	10.1055	12.6257	16.4913	58.0827
	847	9.96483	12.6003	16.7507	193.504	234.233	261.107	14.5781	9.80699	14.4222		847	98.0915	98.1748	92.6053	214.783	167.603	180.481	101.534	88.5677	99.9272		847	9.96483	12.6003	16.7507	6.32611	9.13493	6.06974	14.6631	15.4774	11.2622		847	98.0915	98.1748	92.6053	26.5343	21.9881	22.3918	17.5366	14.0716	16.9532		847	9.96483	12.6003	16.7507	57.1231
	852	10.0245	12.7494	16.473	193.682	236.478	260.317	14.3244	9.74026	14.4642		852	97.3845	98.3912	93.3164	213.168	170.653	180.205	102.578	86.3504	100.345		852	10.0245	12.7494	16.473	6.41945	8.97449	6.25649	15.2585	15.2391	11.368		852	97.3845	98.3912	93.3164	26.5464	22.0164	22.4739	17.5448	13.7513	16.7289		852	10.0245	12.7494	16.473	57.7031
	856	10.3378	12.3822	16.6187	193.888	237.003	262.372	14.7651	9.58262	14.3406		856	98.4245	98.2181	92.1357	214.385	169.49	180.635	102.734	86.773	99.8108		856	10.3378	12.3822	16.6187	6.25861	9.26105	6.14546	15.0098	15.631	11.4812		856	98.4245	98.2181	92.1357	26.5492	22.0328	22.2622	17.5453	13.5756	17.0118		856	10.3378	12.3822	16.6187	58.4656
	861	10.035	12.2941	16.4226	193.005	237.88	261.106	14.3794	9.68155	14.6681		861	97.2913	98.3387	92.6045	215.272	168.568	181.567	102.283	86.1664	99.7186		861	10.035	12.2941	16.4226	6.43177	9.33735	6.08386	15.1719	15.807	11.3944		861	97.2913	98.3387	92.6045	26.4253	21.8806	22.1959	17.5883	13.7236	16.753		861	10.035	12.2941	16.4226	57.9691
	865	9.99737	12.3476	16.4932	192.689	235.677	260.009	14.467	9.75798	14.7172		865	97.4554	99.0573	92.4321	212.97	169.915	180.304	101.071	87.8001	98.6619		865	9.99737	12.3476	16.4932	6.37407	9.06135	6.24658	15.0008	15.666	11.6277		865	97.4554	99.0573	92.4321	25.671	22.2465	22.2038	17.52	13.9597	16.7699		865	9.99737	12.3476	16.4932	57.0371
	870	10.0425	12.8302	16.6617	193.272	238.213	259.571	14.5374	9.69516	14.7191		870	96.7415	98.2494	92.7883	212.852	170.263	181.547	102.107	87.8525	99.421		870	10.0425	12.8302	16.6617	6.44648	9.23995	6.10555	15.1531	15.3737	11.3686		870	96.7415	98.2494	92.7883	26.0711	21.736	22.1787	17.2907	13.9989	16.8506		870	10.0425	12.8302	16.6617	57.6895
	874	9.94334	12.3042	16.4772	191.117	235.943	258.582	14.4609	9.79814	14.8974		874	97.0877	98.7415	92.104	215.658	168.458	179.685	102.152	87.3748	99.6438		874	9.94334	12.3042	16.4772	6.47634	9.16609	6.05269	14.9308	15.9014	11.4656		874	97.0877	98.7415	92.104	25.7637	21.7346	22.3974	17.1122	13.9142	16.9407		874	9.94334	12.3042	16.4772	56.5852
	878	9.67328	12.3777	16.4907	191.011	238.08	261.128	14.5948	9.57003	14.7774		878	98.892	97.8752	92.7036	213.344	168.772	181.613	102.479	87.8619	100.349		878	9.67328	12.3777	16.4907	6.51729	9.24078	6.06073	15.5586	15.5055	11.294		878	98.892	97.8752	92.7036	25.8013	21.8948	22.2276	17.6287	13.7794	16.8758		878	9.67328	12.3777	16.4907	56.6702
	883	10.0714	12.0478	16.2278	192.859	237.792	262.657	14.9978	9.59485	14.6027		883	96.6338	98.5918	92.6585	212.656	171.416	180.524	101.562	86.8995	99.7911		883	10.0714	12.0478	16.2278	6.48757	9.18807	6.27014	15.2272	15.7069	11.5732		883	96.6338	98.5918	92.6585	25.898	22.2221	22.264	17.5909	14.127	17.1031		883	10.0714	12.0478	16.2278	56.5625
	887	9.73948	12.4687	16.2701	193.367	237.416	263.391	14.6415	9.86484	14.4911		887	98.3858	98.8164	92.7972	209.892	169.868	179.803	101.254	87.6784	100.383		887	9.73948	12.4687	16.2701	6.50584	9.22531	6.10527	15.0209	15.5572	11.3946		887	98.3858	98.8164	92.7972	25.5619	21.7966	22.2482	17.7148	13.8788	16.8296		887	9.73948	12.4687	16.2701	56.5156
	892	10.0285	12.5903	16.1524	190.874	237.961	265.576	15.0505	9.85261	14.8024		892	98.8856	98.217	92.8877	218.581	170.192	180.115	102.257	86.766	98.6333		892	10.0285	12.5903	16.1524	6.62051	9.11748	6.14181	15.1199	15.8663	11.5498		892	98.8856	98.217	92.8877	25.6345	21.9795	22.4377	17.6292	14.1476	17.0295		892	10.0285	12.5903	16.1524	57.1322
	896	9.77527	12.5402	16.5059	193.147	238.297	261.842	14.7615	9.7908	14.9157		896	98.6618	98.1773	93.0193	212.126	172.241	179.885	101.834	88.2441	99.407		896	9.77527	12.5402	16.5059	6.47008	9.33406	6.19998	15.2773	15.4226	11.6568		896	98.6618	98.1773	93.0193	25.8366	21.9339	22.3673	17.3859	14.3063	16.8119		896	9.77527	12.5402	16.5059	56.346
	901	9.79205	12.3552	16.2398	192.11	236.21	263.373	14.9018	9.62247	14.8913		901	98.9358	99.9824	92.7696	215.836	171.323	182.51	100.6	87.3749	99.7519		901	9.79205	12.3552	16.2398	6.49376	9.19923	6.11454	15.4387	15.9964	11.6028		901	98.9358	99.9824	92.7696	25.6265	22.0278	22.318	17.5112	14.157	16.9528		901	9.79205	12.3552	16.2398	56.3001
	905	9.85282	12.3237	15.9031	189.878	242.765	260.932	15.0849	9.87254	14.9262		905	96.936	98.0973	93.0504	213.423	169.147	177.813	102.71	87.8455	99.4224		905	9.85282	12.3237	15.9031	6.71349	9.35629	6.10665	15.2624	15.7414	11.4805		905	96.936	98.0973	93.0504	25.615	21.7117	22.1946	17.4138	14.1593	16.9784		905	9.85282	12.3237	15.9031	55.7431
	910	9.83321	12.1938	16.1988	191.259	238.269	262.533	14.8886	9.7783	14.991		910	97.63	98.651	92.7099	217.129	172.977	181.196	102.55	87.777	99.5836		910	9.83321	12.1938	16.1988	6.61628	9.33307	6.11235	15.2344	15.8428	11.6527		910	97.63	98.651	92.7099	25.6523	21.7296	22.3685	17.3227	14.2744	16.8963		910	9.83321	12.1938	16.1988	55.4514
	914	9.83269	12.43	15.8451	190.209	237.004	264.83	14.6782	9.80797	14.8232		914	96.7187	97.7404	91.3262	216.147	172.102	181.35	101.735	87.587	100.796		914	9.83269	12.43	15.8451	6.53308	9.2592	6.18267	15.4338	16.3033	11.7409		914	96.7187	97.7404	91.3262	25.685	21.9139	22.5046	17.2516	14.0079	17.0152		914	9.83269	12.43	15.8451	56.1859
	919	9.84128	12.4042	16.2181	191.11	239.199	260.658	14.9013	9.9522	14.9022		919	100	97.4257	92.1841	216.251	175.561	179.995	100.786	86.8961	100.758		919	9.84128	12.4042	16.2181	6.41228	9.36155	6.23915	15.1514	16.1916	11.6988		919	100	97.4257	92.1841	25.6228	21.7495	22.463	17.363	14.1276	16.8772		919	9.84128	12.4042	16.2181	56.1588
	923	9.79447	12.3298	16.1273	188.526	237.668	261.092	15.0611	9.78893	15.115		923	97.976	98.6037	91.1503	214.012	170.931	180.25	102.11	87.8387	100.778		923	9.79447	12.3298	16.1273	6.6138	9.24757	6.01478	15.3615	15.8667	11.594		923	97.976	98.6037	91.1503	25.5222	21.6865	22.3313	17.4154	14.3135	17.0666		923	9.79447	12.3298	16.1273	56.0661
	928	9.91386	12.0968	15.9005	190.955	237.953	264.619	14.949	9.93781	14.8531		928	97.7586	97.4084	91.3178	215.636	174.055	181.31	101.326	87.5568	100.516		928	9.91386	12.0968	15.9005	6.55054	9.27823	6.16559	15.0777	15.9421	11.8461		928	97.7586	97.4084	91.3178	25.5482	21.8399	22.3272	17.2775	14.4825	17.2307		928	9.91386	12.0968	15.9005	54.8304
	932	9.76236	12.3313	16.0774	189.89	240.421	262.356	15.1803	9.71931	15.2737		932	97.8326	97.7289	89.7925	213.428	175.391	181.554	101.558	87.715	100.428		932	9.76236	12.3313	16.0774	6.5313	9.3373	6.25915	15.1838	15.6978	11.5841		932	97.8326	97.7289	89.7925	25.4583	21.781	22.5223	17.2902	14.3294	17.0336		932	9.76236	12.3313	16.0774	55.3677
	936	9.73169	12.0132	15.9171	189.436	238.799	263.664	14.8764	10.1513	14.8582		936	99.1307	97.7159	91.1391	216.118	172.134	177.09	101.926	86.9165	101.774		936	9.73169	12.0132	15.9171	6.55205	9.36122	6.17708	15.4753	15.9954	11.5876		936	99.1307	97.7159	91.1391	25.6353	22.0099	22.3209	17.5178	14.2895	16.9829		936	9.73169	12.0132	15.9171	55.1192
	941	9.90909	12.051	15.8941	189.406	238.675	260.805	14.7617	9.87146	15.3581		941	97.595	97.7632	88.9773	217.863	171.736	178.683	101.87	88.3077	100.646		941	9.90909	12.051	15.8941	6.61676	9.544	6.28875	15.2287	15.8448	11.7456		941	97.595	97.7632	88.9773	24.9319	21.6213	22.2877	17.3537	14.7807	17.271		941	9.90909	12.051	15.8941	55.0636
	945	9.67203	12.2285	15.9307	190.032	239.91	261.859	14.9289	9.76748	14.9218		945	96.5308	98.3183	90.398	219.056	170.633	177.004	101.249	86.9912	101.108		945	9.67203	12.2285	15.9307	6.6085	9.52324	6.2191	15.8162	16.3779	11.6375		945	96.5308	98.3183	90.398	25.1664	21.5062	22.1375	17.2025	14.7199	17.0208		945	9.67203	12.2285	15.9307	54.9905
	950	9.66761	12.6331	15.675	189.474	233.53	259.681	15.0556	10.0363	15.3368		950	98.9568	98.1891	89.3675	218.516	172.797	176.41	102.661	87.8266	100.106		950	9.66761	12.6331	15.675	6.6525	9.47713	6.23225	15.3826	16.2961	11.8354		950	98.9568	98.1891	89.3675	25.0735	21.7569	22.4223	17.3794	14.5552	17.0452		950	9.66761	12.6331	15.675	54.7836
	954	9.71305	11.9333	15.6724	188.867	239.971	259.075	14.9846	9.71455	15.4771		954	97.064	98.619	88.3782	218.085	171.915	177.736	100.909	88.4677	100.962		954	9.71305	11.9333	15.6724	6.5709	9.43527	6.12675	15.5331	16.3123	11.8364		954	97.064	98.619	88.3782	25.0191	21.8303	22.5157	17.3739	14.494	17.0917		954	9.71305	11.9333	15.6724	54.9878
	959	9.86852	11.9044	15.7574	190.747	240.286	256.824	15.31	9.83013	14.9788		959	97.5171	97.2614	89.7829	219.077	172.967	179.891	100.638	87.2788	101.638		959	9.86852	11.9044	15.7574	6.66747	9.57153	6.32815	15.2686	16.342	11.9389		959	97.5171	97.2614	89.7829	25.1354	21.6617	22.1998	17.1014	14.5995	17.3209		959	9.86852	11.9044	15.7574	53.7218
	963	9.69678	12.0126	15.9411	191.304	234.682	258.336	14.9086	9.94009	15.435		963	96.5978	98.2781	90.7365	217.642	173.308	180.789	102.255	88.6834	101.397		963	9.69678	12.0126	15.9411	6.59538	9.7159	6.18856	15.6534	16.2501	11.6394		963	96.5978	98.2781	90.7365	25.1534	21.6923	22.2374	17.145	14.613	17.2079		963	9.69678	12.0126	15.9411	54.9052
	968	9.94883	12.0596	15.6522	190.204	238.921	262.763	15.156	9.95188	15.1963		968	97.5338	98.165	91.2595	214.476	172.692	179	101.199	87.9794	100.631		968	9.94883	12.0596	15.6522	6.50616	9.64371	6.28618	15.4683	16.3122	11.7443		968	97.5338	98.165	91.2595	24.834	21.3306	22.1889	17.1859	14.8465	17.1251		968	9.94883	12.0596	15.6522	54.4642
	972	9.79353	12.0104	15.9096	189.641	237.267	263.604	15.0985	10.1117	15.3561		972	96.9173	96.9401	90.1797	215.761	173.209	177.522	100.184	87.3073	100.844		972	9.79353	12.0104	15.9096	6.58308	9.42953	6.2368	15.9197	16.3998	11.8784		972	96.9173	96.9401	90.1797	24.7331	21.8913	22.4345	17.2887	14.663	17.1214		972	9.79353	12.0104	15.9096	54.415
	977	9.66085	12.0792	15.7441	190.338	237.099	261.686	15.1901	10.0834	15.5875		977	96.5584	97.4576	91.7481	221.028	175.339	178.044	100.376	88.3999	100.381		977	9.66085	12.0792	15.7441	6.53498	9.58592	6.20594	15.762	16.3287	11.9115		977	96.5584	97.4576	91.7481	24.8862	21.5147	22.1614	17.5263	14.8567	17.1423		977	9.66085	12.0792	15.7441	54.393
	981	9.88467	12.0586	15.5938	189.015	238.3	258.03	15.0464	9.92831	14.945		981	96.8797	97.7792	91.5099	220.101	175.589	178.28	101.015	87.7446	100.873		981	9.88467	12.0586	15.5938	6.75312	9.4858	6.13648	15.3087	16.4392	12.0296		981	96.8797	97.7792	91.5099	24.9978	21.8598	22.0971	17.1479	14.9598	17.1231		981	9.88467	12.0586	15.5938	54.1604
	986	9.77143	12.064	15.7957	186.7	240.847	261.417	15.2427	9.97151	15.3273		986	96.9522	98.0243	91.6045	217.662	172.138	178.437	100.469	88.8518	101.16		986	9.77143	12.064	15.7957	6.62999	9.5296	6.08512	16.0013	16.5651	12.0514		986	96.9522	98.0243	91.6045	24.8301	21.847	22.4025	17.0513	15.139	17.0936		986	9.77143	12.064	15.7957	54.0344
	990	9.60493	12.0225	15.7995	187.322	238.066	257.146	14.8417	9.93944	15.6264		990	95.7969	97.2727	91.7033	224.225	173.897	178.411	101.458	88.3724	102.106		990	9.60493	12.0225	15.7995	6.73201	9.5855	6.30284	15.7612	16.0832	12.0855		990	95.7969	97.2727	91.7033	24.8857	21.4269	22.1968	17.1761	14.8352	17.2427		990	9.60493	12.0225	15.7995	53.9919
	995	9.70198	12.0757	15.4835	187.709	240.836	261.884	15.3029	9.98694	15.4003		995	96.5249	98.464	92.1053	219.627	173.299	176.003	100.382	87.7908	101.652		995	9.70198	12.0757	15.4835	6.65468	9.52949	6.22359	16.0064	16.0795	12.1113		995	96.5249	98.464	92.1053	24.5893	21.3681	21.8384	17.1098	14.9413	17.0852		995	9.70198	12.0757	15.4835	53.5075
	999	9.71122	12.1336	15.5736	188.239	239.46	259.152	14.9803	10.1919	15.3619		999	96.1616	97.4438	92.7524	220.644	172.073	175.399	100.421	87.6922	100.737		999	9.71122	12.1336	15.5736	6.65022	9.70502	6.08881	15.5211	16.3961	12.0461		999	96.1616	97.4438	92.7524	24.4847	21.6434	22.0492	17.285	14.9686	17.2763		999	9.71122	12.1336	15.5736	53.4448
	1003	9.77506	12.0317	15.6476	187.73	239.271	260.227	15.6104	9.97448	15.5134		1003	95.7665	97.5065	92.6829	219.556	176.167	179.386	100.89	89.0992	101.673		1003	9.77506	12.0317	15.6476	6.76144	9.60842	6.29292	15.3912	16.5005	11.9738		1003	95.7665	97.5065	92.6829	24.9363	21.5331	22.0428	17.0793	15.066	17.0754		1003	9.77506	12.0317	15.6476	53.2269
	1008	9.63438	12.292	15.688	186.605	232.673	259.715	15.1879	9.9946	15.4571		1008	97.5479	97.754	92.1283	219.813	173.789	177.3	99.2274	87.9354	101.538		1008	9.63438	12.292	15.688	6.62002	9.96348	6.31255	15.9343	16.7297	11.9877		1008	97.5479	97.754	92.1283	24.7956	21.3127	21.9191	17.0813	14.948	17.3295		1008	9.63438	12.292	15.688	53.3578
	1012	9.55813	11.8246	15.7455	185.613	235.313	261.459	15.3658	10.1932	15.3975		1012	95.9448	99.2253	92.004	218.073	174.911	178.061	99.8912	87.5079	100.982		1012	9.55813	11.8246	15.7455	6.63172	9.8336	6.28966	15.6077	16.6405	11.9908		1012	95.9448	99.2253	92.004	24.6334	21.6291	21.784	17.1199	14.8806	17.2581		1012	9.55813	11.8246	15.7455	53.0806
	1017	9.79242	12.1006	15.5464	188.109	238.291	259.353	15.8809	9.98513	15.6832		1017	96.0999	99.3611	91.9546	220.197	176.602	178.292	100.426	86.7697	102.535		1017	9.79242	12.1006	15.5464	6.69906	9.78196	6.17508	15.6999	16.5081	12.2267		1017	96.0999	99.3611	91.9546	24.49	21.9349	21.8775	17.0724	15.2262	17.3251		1017	9.79242	12.1006	15.5464	53.0378
	1021	9.62055	11.8812	15.6533	186.205	237.938	258.132	15.3678	9.85394	15.7709		1021	96.1599	97.3194	90.0135	221.383	175.337	180.33	101.061	87.2354	102.384		1021	9.62055	11.8812	15.6533	6.62285	9.67141	6.31299	15.4614	16.5664	12.3396		1021	96.1599	97.3194	90.0135	24.3837	21.8999	21.7935	17.0652	14.8574	17.2973		1021	9.62055	11.8812	15.6533	52.7549
	1026	9.80269	12.184	15.5565	187.744	239.136	257.606	15.5408	10.1662	15.4331		1026	96.4184	97.8352	90.007	221.048	176.188	179.037	99.4737	87.1178	102.692		1026	9.80269	12.184	15.5565	6.6785	9.82403	6.15266	16.0829	16.5607	12.125		1026	96.4184	97.8352	90.007	24.4931	21.8058	21.4965	16.9512	15.1109	17.2206		1026	9.80269	12.184	15.5565	52.9333
	1030	9.51885	12.2094	15.6201	185.757	239.021	261.911	15.3765	10.2969	15.653		1030	96.3688	97.7547	90.7873	220.1	176.277	179.263	99.538	86.5038	100.892		1030	9.51885	12.2094	15.6201	6.69125	9.78755	6.34932	15.8662	16.6429	12.3442		1030	96.3688	97.7547	90.7873	24.4242	21.2511	21.6505	17.0019	14.9295	17.1261		1030	9.51885	12.2094	15.6201	52.1242
	1035	9.6239	12.0517	15.4733	187.608	241.301	257.817	15.4445	10.0491	15.3718		1035	95.121	95.9305	91.8792	220.305	176.425	177.457	100.518	86.8545	101.071		1035	9.6239	12.0517	15.4733	6.78802	9.67424	6.25025	15.636	16.5059	12.2037		1035	95.121	95.9305	91.8792	24.7276	21.5905	21.5886	17.0495	14.7391	17.2282		1035	9.6239	12.0517	15.4733	52.5232
	1039	9.70118	11.9248	15.499	185.722	241.159	259.154	15.2227	9.97388	15.3257		1039	95.996	97.5845	92.7758	219.296	180.309	175.862	100.749	86.8623	101.624		1039	9.70118	11.9248	15.499	6.69734	9.93517	6.29094	16.0361	16.7161	12.1753		1039	95.996	97.5845	92.7758	24.7971	21.8088	21.642	17.0708	15.4293	17.1934		1039	9.70118	11.9248	15.499	52.244
	1044	9.49512	12.2875	15.5387	183.899	241.583	257.087	15.4561	10.1276	15.2789		1044	95.982	97.74	94.9835	222.285	178.199	175.584	100.291	87.5148	100.743		1044	9.49512	12.2875	15.5387	6.76841	9.7222	6.20402	16.1222	17.1382	12.2392		1044	95.982	97.74	94.9835	24.4599	21.468	21.3802	16.8538	15.2493	17.193		1044	9.49512	12.2875	15.5387	52.4269
	1048	9.58854	12.2967	15.509	185.13	241.157	259.666	15.8178	10.2392	15.428		1048	95.8638	96.7481	94.9717	223.916	177.496	173.571	99.7437	88.3641	102.084		1048	9.58854	12.2967	15.509	6.69565	9.80113	6.38481	15.99	17.0206	12.2658		1048	95.8638	96.7481	94.9717	24.6452	21.3937	21.2688	16.9704	15.1161	17.1906		1048	9.58854	12.2967	15.509	52.8148
	1052	9.61559	11.7808	15.5107	184.694	241.57	261.009	15.4495	10.215	15.5811		1052	94.1729	97.5144	95.5218	220.154	177.995	177.399	99.6485	87.1674	101.759		1052	9.61559	11.7808	15.5107	6.7881	9.85379	6.21645	16.4558	16.7113	12.1389		1052	94.1729	97.5144	95.5218	24.6711	21.5328	21.4022	17.1289	15.1632	17.0642		1052	9.61559	11.7808	15.5107	52.8961
	1057	9.49552	11.7592	15.1148	184.636	243.026	258.243	15.7656	10.0769	15.7273		1057	95.3858	96.6054	97.4557	221.005	176.673	173.882	100.768	88.1267	101.159		1057	9.49552	11.7592	15.1148	6.76773	9.5278	6.34197	16.0093	16.8996	12.2823		1057	95.3858	96.6054	97.4557	24.4067	21.5904	21.6103	16.831	15.3516	17.2132		1057	9.49552	11.7592	15.1148	51.9244
	1061	9.63381	11.8196	15.1627	184.501	238.996	259.152	15.6099	10.2562	15.9377		1061	94.0322	95.6672	97.0603	220.932	176.142	176.096	99.8666	87.2402	102.041		1061	9.63381	11.8196	15.1627	6.79077	10.0884	6.26814	15.6629	17.1023	12.3583		1061	94.0322	95.6672	97.0603	24.1572	21.9326	21.396	16.8671	15.2914	17.1805		1061	9.63381	11.8196	15.1627	52.088
	1066	9.73669	12.2709	15.2989	186.425	240.272	259.526	15.2091	10.1112	15.8043		1066	95.366	96.8571	97.5934	221.111	179.676	173.904	100.089	87.7122	100.956		1066	9.73669	12.2709	15.2989	6.7669	9.90065	6.30706	16.3083	16.9344	12.3417		1066	95.366	96.8571	97.5934	24.5744	21.6837	21.0131	16.7205	15.307	17.1947		1066	9.73669	12.2709	15.2989	52.1064
	1070	9.79438	12.018	15.7497	184.006	236.452	259.729	15.6383	10.1701	15.6974		1070	94.6872	97.7345	96.6345	218.025	175.533	175.152	100.668	87.3702	100.862		1070	9.79438	12.018	15.7497	6.69804	9.98475	6.42791	16.453	17.0099	12.3798		1070	94.6872	97.7345	96.6345	24.4363	21.4584	21.2625	16.9627	15.3513	17.3145		1070	9.79438	12.018	15.7497	52.3321
	1075	9.62702	11.9057	15.3027	184.342	236.343	261.596	15.7532	10.1019	15.7196		1075	94.7843	96.472	97.781	222.421	175.483	173.987	99.3557	87.7459	101.324		1075	9.62702	11.9057	15.3027	6.85035	9.81584	6.28126	16.3804	17.0078	12.2779		1075	94.7843	96.472	97.781	24.6869	21.4645	21.3677	16.9522	15.0614	17.3036		1075	9.62702	11.9057	15.3027	51.6831
	1079	9.63022	12.1012	15.5502	184.83	239.631	262.319	15.6923	10.2343	15.8799		1079	94.7649	98.2236	98.2141	224.811	176.371	175.609	99.5306	87.8545	101.216		1079	9.63022	12.1012	15.5502	6.70285	9.77444	6.36573	16.6897	16.7923	12.5324		1079	94.7649	98.2236	98.2141	24.5429	21.6947	21.2485	16.7636	15.3498	17.3253		1079	9.63022	12.1012	15.5502	51.9105
	1084	9.80129	11.8184	15.4759	184.042	240.157	260.689	15.429	10.3663	15.6725		1084	95.0228	97.505	97.8962	223.679	179.719	173.313	99.2199	87.3099	101.239		1084	9.80129	11.8184	15.4759	6.8173	10.1127	6.2942	16.2524	17.0622	12.3449		1084	95.0228	97.505	97.8962	24.125	21.9953	21.0687	16.7508	15.4692	17.3486		1084	9.80129	11.8184	15.4759	51.2353
	1088	9.54825	12.2009	15.4799	185.017	242.761	259.877	15.641	10.3696	15.4691		1088	94.0365	97.8267	99.6725	220.071	174.466	173.916	99.5815	87.5646	101.767		1088	9.54825	12.2009	15.4799	6.86366	9.99279	6.35472	16.4477	17.3753	12.5778		1088	94.0365	97.8267	99.6725	24.2755	21.683	20.9584	16.7209	15.4299	17.2187		1088	9.54825	12.2009	15.4799	51.3528
	1093	9.69815	11.7403	15.0994	184.146	244.064	259.601	15.5082	10.1685	15.6022		1093	94.2942	97.8044	97.4412	220.625	179.49	172.57	100.154	87.8781	101.836		1093	9.69815	11.7403	15.0994	6.80947	9.84212	6.38354	16.2694	17.0692	12.4114		1093	94.2942	97.8044	97.4412	24.1861	21.5454	21.2019	16.7853	15.4906	17.1729		1093	9.69815	11.7403	15.0994	51.3241
	1097	9.59675	11.824	15.5577	181.877	241.302	256.498	15.4017	10.2838	15.884		1097	94.8241	97.7613	96.7867	224.95	180.807	173.182	99.6196	88.4294	100.477		1097	9.59675	11.824	15.5577	6.77968	9.85443	6.33096	16.4648	17.1693	12.5955		1097	94.8241	97.7613	96.7867	24.3958	21.352	20.9961	16.8323	15.5168	17.2101		1097	9.59675	11.824	15.5577	50.7937
	1102	9.57203	11.8166	15.2388	183.858	240.466	261.702	15.5426	10.3828	15.584		1102	93.6853	96.1375	96.3093	223.337	177.409	173.436	99.5859	87.9315	102.403		1102	9.57203	11.8166	15.2388	6.79759	9.63672	6.3645	16.478	17.0865	12.6454		1102	93.6853	96.1375	96.3093	24.1904	21.9526	20.9492	16.7042	15.6991	16.9334		1102	9.57203	11.8166	15.2388	51.6414
	1106	9.75627	11.9636	15.4418	181.301	237.659	258.936	15.5704	10.191	15.4711		1106	93.2197	97.7606	96.8364	221.37	177.646	175.938	100.953	88.7692	102.423		1106	9.75627	11.9636	15.4418	6.92675	9.83879	6.43402	16.572	16.9628	12.6618		1106	93.2197	97.7606	96.8364	24.3763	21.7725	20.8534	16.7573	15.6849	17.1062		1106	9.75627	11.9636	15.4418	51.0985
	1111	9.71102	12.0278	15.0815	182.141	235.422	260.571	15.5757	10.4226	15.6101		1111	94.5509	96.6442	98.7812	223.051	178.576	173.623	99.7767	86.5648	102.305		1111	9.71102	12.0278	15.0815	6.80916	10.0092	6.50269	16.5692	17.2509	12.4746		1111	94.5509	96.6442	98.7812	24.3151	21.8132	20.8847	16.7603	15.5823	17.1862		1111	9.71102	12.0278	15.0815	51.2162
	1115	9.56541	12.1121	15.3342	185.553	239.774	262.13	15.5438	10.1254	16.0186		1115	94.2396	98.3356	97.2032	227.729	177.16	171.498	98.7334	87.3029	100.639		1115	9.56541	12.1121	15.3342	6.90153	10.0256	6.2929	16.6965	17.2178	12.5478		1115	94.2396	98.3356	97.2032	24.5204	21.2026	20.9767	16.7265	15.2994	17.2533		1115	9.56541	12.1121	15.3342	50.5988
	1119	9.63322	11.8074	15.0048	181.397	237.852	257.865	16.263	10.2725	16.0243		1119	93.7968	97.9617	97.0557	221.608	175.809	173.079	99.7215	88.3624	101.303		1119	9.63322	11.8074	15.0048	6.84318	10.2124	6.25024	16.4747	17.3656	12.5893		1119	93.7968	97.9617	97.0557	24.5269	21.822	20.6518	16.7421	15.6159	17.1973		1119	9.63322	11.8074	15.0048	51.1752
	1124	9.62087	12.0635	15.0118	183.704	240.028	255.188	15.8268	10.3088	15.7171		1124	93.1644	96.9384	97.4858	222.66	177.873	176.619	98.1284	87.2823	102.338		1124	9.62087	12.0635	15.0118	6.90341	9.97269	6.36246	16.5167	17.0413	12.6304		1124	93.1644	96.9384	97.4858	24.0429	21.5595	20.648	16.4502	15.6062	17.3537		1124	9.62087	12.0635	15.0118	51.0356
	1128	9.61752	11.9468	15.346	182.745	240.363	257.743	15.5946	10.2364	15.6913		1128	93.2097	97.2458	98.2115	227.375	179.423	170.954	98.5518	87.8856	101.259		1128	9.61752	11.9468	15.346	6.85456	10.2038	6.3619	16.5799	17.1512	12.8577		1128	93.2097	97.2458	98.2115	24.2083	21.5002	20.5277	16.7195	15.6223	17.0694		1128	9.61752	11.9468	15.346	50.6212
	1133	9.52347	12.2447	15.2932	182.104	239.075	258.547	15.8148	10.3815	15.7607		1133	94.1779	97.9017	98.0166	224.838	180.863	175.293	98.5869	87.7656	102.796		1133	9.52347	12.2447	15.2932	6.92759	9.98745	6.38647	16.3014	17.6386	12.5484		1133	94.1779	97.9017	98.0166	24.2494	21.8798	20.6029	16.6555	15.7971	17.1388		1133	9.52347	12.2447	15.2932	50.2459
	1137	9.5295	12.0721	15.2185	181.283	238.947	258.919	16.1395	10.2238	15.7546		1137	93.5616	98.7588	96.3811	229.753	181.408	173.14	99.2566	87.9666	101.97		1137	9.5295	12.0721	15.2185	6.95304	10.1934	6.23931	16.5501	17.2623	12.6647		1137	93.5616	98.7588	96.3811	24.3214	21.4295	20.6246	16.7359	15.4957	17.17		1137	9.5295	12.0721	15.2185	50.495
	1142	9.7239	11.8271	15.0955	181.517	242.706	257.616	16.0854	10.4636	15.7382		1142	93.8735	98.9225	100	224.688	177.084	171.151	98.1851	87.9472	102.222		1142	9.7239	11.8271	15.0955	6.88322	10.2143	6.29773	16.6649	17.4838	13.0217		1142	93.8735	98.9225	100	24.5448	21.3842	20.6001	16.4222	15.8318	17.0516		1142	9.7239	11.8271	15.0955	50.4185
	1146	9.71009	12.0485	15.4143	183.269	243.85	257.262	15.6956	10.2835	15.9892		1146	94.0052	98.2638	96.5286	225.699	180.101	172.433	98.6645	87.8962	102.307		1146	9.71009	12.0485	15.4143	6.87018	10.2849	6.48564	16.7716	17.8967	12.6235		1146	94.0052	98.2638	96.5286	24.5184	21.6677	20.7612	16.6243	15.8069	17.3579		1146	9.71009	12.0485	15.4143	49.8221
	1151	9.47341	12.011	15.1496	180.938	240.277	257.21	15.7166	10.3989	15.9293		1151	94.7516	99.959	97.7565	225.071	178.419	170.883	98.2795	88.128	101.115		1151	9.47341	12.011	15.1496	6.95033	9.87555	6.3657	16.7479	17.5683	13.0433		1151	94.7516	99.959	97.7565	24.2423	21.5159	20.6607	16.7059	15.8372	17.2102		1151	9.47341	12.011	15.1496	50.5971
	1155	9.71471	12.144	15.1756	182.784	238.935	255.651	15.9562	10.2177	15.9872		1155	94.3576	99.4165	97.7854	222.915	178.315	172.282	98.635	86.4422	102.214		1155	9.71471	12.144	15.1756	6.94057	10.2389	6.39946	16.389	17.4347	12.7321		1155	94.3576	99.4165	97.7854	24.4985	21.5677	20.6638	16.5099	15.9126	16.9921		1155	9.71471	12.144	15.1756	50.1171
	1160	9.43175	12.3172	15.1276	181.48	242.079	257.01	16.0412	10.2752	16.2221		1160	92.5546	99.1587	96.046	227.201	177.453	171.078	97.7344	87.7269	101.922		1160	9.43175	12.3172	15.1276	7.00612	10.269	6.52785	16.7683	17.4209	12.9916		1160	92.5546	99.1587	96.046	25.0504	21.467	20.532	16.5539	15.8324	17.0501		1160	9.43175	12.3172	15.1276	50.341
	1164	9.66305	11.9788	15.3502	181.797	239.146	258.641	16.2442	10.2733	16.2666		1164	93.484	98.1579	97.498	225.629	181.166	171.099	98.0585	87.0274	100.888		1164	9.66305	11.9788	15.3502	6.97471	10.2093	6.4673	16.6618	17.8355	12.8348		1164	93.484	98.1579	97.498	24.6287	21.5672	20.7548	16.6058	16.0363	17.3814		1164	9.66305	11.9788	15.3502	49.8864
	1168	9.78064	11.9293	15.2184	180.117	238.851	257.815	15.8661	10.6818	16.552		1168	93.8119	99.4804	98.0149	226.984	179.71	173.231	98.1367	87.1768	101.816		1168	9.78064	11.9293	15.2184	6.88033	10.415	6.43719	16.6314	17.5423	12.7715		1168	93.8119	99.4804	98.0149	24.7859	21.7972	20.2286	16.5549	16.0173	17.0875		1168	9.78064	11.9293	15.2184	49.6357
	1173	9.35647	11.4559	15.4881	181.06	240.887	255.224	15.9707	10.2542	16.2078		1173	93.1879	99.7062	95.7025	224.584	179.905	171.345	98.8013	87.8854	101.645		1173	9.35647	11.4559	15.4881	6.92106	10.2735	6.50189	16.8399	17.4679	13.0747		1173	93.1879	99.7062	95.7025	24.42	21.5896	20.6525	16.4847	16.1425	17.0523		1173	9.35647	11.4559	15.4881	49.3678
	1177	9.70246	12.3776	15.1287	183.282	242.673	257.801	15.9251	10.5649	15.8738		1177	93.041	98.6448	98.3027	227.176	179.242	170.693	98.9437	87.936	101.881		1177	9.70246	12.3776	15.1287	6.9002	10.3225	6.53943	16.5209	17.6134	12.7946		1177	93.041	98.6448	98.3027	24.7385	22.0097	20.4211	16.4547	16.1779	17.1186		1177	9.70246	12.3776	15.1287	50.2955
	1182	9.59495	12.2192	15.3064	180.944	243.476	259.341	15.9487	10.3292	16.324		1182	93.8547	99.4007	96.9197	228.918	179.397	172.778	98.3568	87.9974	102.709		1182	9.59495	12.2192	15.3064	7.05598	10.128	6.45871	17.098	17.529	12.9325		1182	93.8547	99.4007	96.9197	24.4481	21.7994	20.3069	16.5423	16.4016	16.9465		1182	9.59495	12.2192	15.3064	49.7685
	1186	9.65684	11.9179	15.2144	181.608	238.825	257.401	15.9842	10.1671	16.2494		1186	94.6664	98.3951	97.8915	230.151	179.469	169.175	97.9528	87.8695	102.044		1186	9.65684	11.9179	15.2144	6.9797	10.4024	6.53974	16.5988	17.6155	13.071		1186	94.6664	98.3951	97.8915	24.7759	21.3068	20.4567	16.4844	16.0404	16.8863		1186	9.65684	11.9179	15.2144	49.5582
	1191	9.58444	12.0083	15.1651	179.709	239.756	257.75	16.348	10.3559	16.4831		1191	93.3052	99.0177	97.7791	227.695	181.941	171.733	98.0361	86.4392	101.51		1191	9.58444	12.0083	15.1651	6.91135	10.2431	6.52775	17.2482	17.7936	13.3189		1191	93.3052	99.0177	97.7791	24.3232	21.7909	20.3844	16.4243	16.0669	17.0943		1191	9.58444	12.0083	15.1651	49.7557
	1195	9.80524	11.7978	15.5058	180.651	235.062	253.911	16.1902	10.5424	16.2105		1195	93.9277	98.6853	97.5138	225.891	179.581	170.796	97.9929	86.8324	100.247		1195	9.80524	11.7978	15.5058	7.02278	10.443	6.52825	16.7831	17.3742	13.0579		1195	93.9277	98.6853	97.5138	24.4121	22.0203	20.2481	16.4091	16.1717	17.0018		1195	9.80524	11.7978	15.5058	49.6897
	1200	9.58473	11.7208	15.3434	180.25	240.013	258.96	16.0736	10.5171	16.1227		1200	93.0138	99.1293	97.2462	228.603	180.627	169.541	98.6655	87.05	100.519		1200	9.58473	11.7208	15.3434	7.02117	10.0405	6.42515	16.5002	17.4866	13.1264		1200	93.0138	99.1293	97.2462	24.0366	21.6828	20.2027	16.2344	16.5788	16.9748		1200	9.58473	11.7208	15.3434	49.5749
[truncated: 15 more columns]

## Sheet: Fig6
A	Time	Control (Exp 1, 2, 3) nM			Thrombin (Exp 1, 2, 3) nM			B	Time	Control (Exp 1, 2, 3) nM			Thrombin (Exp 1, 2, 3) nM			C	Time	Control (Exp 1, 2, 3) nM			ADP (Exp 1, 2, 3) nM			D	Time	Control (Exp 1, 2, 3) nM			ADP (Exp 1, 2, 3) nM			E	Time	TRAP6 (Exp 1, 2, 3) nM			CRP-XL (Exp 1, 2, 3) nM			Control (Exp 1, 2, 3) nM			F	Time	TRAP6 (Exp 1, 2, 3) nM			CRP-XL (Exp 1, 2, 3) nM
	0	4.78905	3.47561	7.84694	15.005	12.8246	20.853		0	4.20871	2.09159	3.25934	9.52678	8.95372	6.50001		0	4.78905	3.47561	7.84694	12.2698	6.98263	10.8777		0	4.20871	2.09159	3.25934	4.99636	5.18708	4.21035		0	35.6599	36.2169	35.6599	211.141	115.178	284.053	32.2278	44.4065	32.183		0	29.4731	36.7017	42.307
	4	4.58144	3.60529	7.86599	14.9679	13.2343	20.5882		4	4.32228	2.00251	3.04726	9.53769	9.24315	6.52364		4	4.58144	3.60529	7.86599	12.2112	6.83113	10.9199		4	4.32228	2.00251	3.04726	4.80462	5.09319	4.19003		4	35.2915	36.3114	35.2915	212.245	119.816	282.849	41.7374	58.1647	43.8476		4	28.874	36.5476	42.8547	678.128	529.652
	9	4.69062	3.76771	7.7307	14.9651	13.374	20.4893		9	4.40892	2.19006	3.0186	9.5544	9.10868	6.4113		9	4.69062	3.76771	7.7307	12.2573	6.83875	11.1095		9	4.40892	2.19006	3.0186	4.90941	5.29254	4.31721		9	35.5019	37.13	35.5019	210.5	122.264	283.708	51.2935	70.664	55.0671		9	29.1761	36.1014	42.2682	672.266	531.307
	13	4.69528	3.73333	7.87753	14.7157	13.6662	20.5729		13	4.29118	2.21865	3.23706	9.75396	9.28777	6.43955		13	4.69528	3.73333	7.87753	12.0912	6.90898	10.8576		13	4.29118	2.21865	3.23706	4.86753	5.10144	4.39335		13	35.2085	36.5407	35.2085	211.426	124.306	285.351	58.6295	82.7865	63.7681		13	29.1719	36.3912	42.0647	673.452	530.799
	18	4.63732	3.91429	8.04421	15.1771	13.4568	20.7629		18	4.34488	2.16689	3.08957	9.73784	9.31482	6.58779		18	4.63732	3.91429	8.04421	12.2225	6.93523	10.5628		18	4.34488	2.16689	3.08957	4.80278	5.1839	4.29103		18	34.7844	37.0775	34.7844	212.339	126.374	283.514	66.2296	91.563	72.3221		18	28.1883	36.6125	43.3136	670.283	517.462
	22	4.96851	3.82657	7.80764	14.7925	13.8346	20.4445		22	4.43395	2.06481	3.04223	9.70949	9.16109	6.63714		22	4.96851	3.82657	7.80764	12.3045	6.93926	10.5545		22	4.43395	2.06481	3.04223	4.83654	5.17813	4.35818		22	35.7142	36.1571	35.7142	209.568	126.42	280.91	72.5155	96.9168	79.7345		22	29.7005	37.6014	42.2352	664.869	516.062
	27	4.68133	3.50387	7.81299	14.93	13.8629	20.759		27	4.40221	2.12448	3.04112	9.81195	9.32465	6.637		27	4.68133	3.50387	7.81299	12.3722	6.95226	10.7128		27	4.40221	2.12448	3.04112	5.01133	5.16047	4.35108		27	34.4632	36.8672	34.4632	212.067	127.17	282.997	78.284	99.6756	86.5899		27	28.7419	37.0127	43.5964	668.501	519.06
	31	4.80807	3.90931	8.00806	15.2288	14.1824	20.6885		31	4.35603	2.21491	3.0824	9.89661	9.20389	6.76436		31	4.80807	3.90931	8.00806	12.1196	7.14377	11.117		31	4.35603	2.21491	3.0824	4.79957	5.10732	4.34362		31	34.7612	36.5704	34.7612	209.535	126.73	281.29	85.3075	100	91.939		31	28.7887	36.7654	43.2696	662.773	511.343
	35	4.75398	3.79643	8.10266	15.1639	14.4798	20.8184		35	4.34037	2.29317	3.11659	10.2012	9.51264	6.76264		35	4.75398	3.79643	8.10266	12.2679	6.81795	10.6649		35	4.34037	2.29317	3.11659	4.87729	5.13684	4.37521		35	35.6877	36.7972	35.6877	207.66	126.37	278.726	88.1405	98.7642	97.7752		35	28.3053	37.2565	42.6717	668.185	510.891
	40	4.89204	3.83585	8.03953	15.1326	14.8506	20.4334		40	4.39807	2.19642	3.21953	10.008	9.40584	6.6414		40	4.89204	3.83585	8.03953	12.6078	7.23273	10.9053		40	4.39807	2.19642	3.21953	4.92569	5.15885	4.32064		40	35.749	38.0037	35.749	204.95	126.712	281.511	93.7588	96.9921	99.962		40	28.8944	36.9577	43.2455	649.617	504.892
	44	4.91179	3.64938	8.01281	15.5608	14.5492	20.5242		44	4.2545	2.19692	3.1595	10.1163	9.32809	6.83702		44	4.91179	3.64938	8.01281	12.4744	6.95948	10.8159		44	4.2545	2.19692	3.1595	4.91541	5.18363	4.32098		44	35.7753	37.2159	35.7753	206.159	126.139	277.834	96.2624	95.7375	99.2848		44	29.188	37.7048	43.3791	659.847	500.367
	49	4.91274	3.79947	8.03795	15.8353	14.9148	20.7886		49	4.40682	2.36412	3.24219	10.3672	9.73936	6.91785		49	4.91274	3.79947	8.03795	12.4259	7.31227	10.8443		49	4.40682	2.36412	3.24219	5.02301	5.10118	4.43252		49	35.2157	37.3562	35.2157	206.551	125.771	271.558	97.9848	94.6373	99.9645		49	29.079	37.9691	42.4523	653.226	498.752
	53	4.90656	3.69853	8.08957	15.4952	15.2107	20.73		53	4.46076	2.12103	3.12429	10.1218	9.80494	6.8971		53	4.90656	3.69853	8.08957	12.3123	7.11648	11.0665		53	4.46076	2.12103	3.12429	4.9221	5.20399	4.29929		53	35.1	37.2056	35.1	202.472	125.916	275.294	97.7299	92.5265	100		53	29.3335	36.5235	43.365	659.011	499.171
	58	4.97818	3.71509	8.23549	15.5768	15.3714	20.8738		58	4.46379	2.28431	3.27611	10.219	9.69117	7.00644		58	4.97818	3.71509	8.23549	12.3462	6.96975	11.3111		58	4.46379	2.28431	3.27611	5.08728	5.07769	4.30941		58	35.9864	37.4188	35.9864	203.641	124.917	277.124	100	89.6967	99.9379		58	29.0821	37.9452	42.7176	653.673	497.886
	62	4.49993	4.66741	8.11316	17.387	16.2826	21.4583		62	4.70002	2.19818	4.01758	11.1566	10.0384	6.81018		62	4.49993	4.66741	8.11316	15.564	7.61686	10.8231		62	4.70002	2.19818	4.01758	5.13796	6.20385	5.55804		62	35.1777	41.0955	35.1777	201.332	124.767	275.8	97.5348	88.1705	97.8561		62	32.6871	45.3351	50.1674	646.717	495.507
	67	8.59458	5.96748	8.21232	16.4081	16.9493	21.7964		67	4.62891	2.24205	3.26588	10.347	9.42799	7.29281		67	8.59458	5.96748	8.21232	20.4711	12.404	16.6609		67	4.62891	2.24205	3.26588	5.03231	5.10286	4.4641		67	34.6329	37.8759	34.6329	203.846	124.343	272.521	95.3684	86.9277	97.0469		67	29.4294	37.1499	43.6551	640.217	494.902
	71	13.9636	11.8042	8.63181	17.607	18.6877	25.0918		71	4.3622	2.14938	3.28664	10.3354	9.77527	7.08635		71	13.9636	11.8042	8.63181	31.2922	21.7873	27.5033		71	4.3622	2.14938	3.28664	4.99628	5.2661	4.64799		71	35.5662	37.7623	35.5662	199.593	124.564	266.76	95.781	83.9135	96.5293		71	29.2261	37.3942	43.4465	649.079	488.383
	76	20.863	18.8397	16.201	19.3559	21.4198	27.7331		76	4.51752	2.22544	3.49295	10.6318	10.1514	7.23976		76	20.863	18.8397	16.201	43.2981	31.822	39.2589		76	4.51752	2.22544	3.49295	5.2406	5.52734	5.23383		76	36.1111	38.6761	36.1111	196.731	123.475	273.173	93.7997	83.087	94.0296		76	29.3403	37.106	43.4439	642.622	491.99
	80	27.5695	27.4245	25.5157	20.478	23.6503	30.2572		80	4.55779	2.39421	3.62373	11.1648	10.4529	7.37937		80	27.5695	27.4245	25.5157	54.0357	42.1425	51.0297		80	4.55779	2.39421	3.62373	5.51669	5.65378	6.01981		80	35.0931	37.987	35.0931	196.275	122.71	269.852	91.972	81.9329	93.1281		80	29.2585	37.5936	43.2002	642.915	486.65
	85	34.8605	37.0812	36.3441	22.1489	26.2598	32.3627		85	4.786	2.50283	3.92309	11.88	11.4203	7.79312		85	34.8605	37.0812	36.3441	65.3405	51.6838	63.7995		85	4.786	2.50283	3.92309	6.10838	6.41661	8.0726		85	35.6156	38.2247	35.6156	194.911	122.828	265.904	89.5649	79.1219	90.3732		85	30.094	37.3795	44.1457	638.311	487.644
	89	42.9007	47.2753	47.4945	23.305	29.2283	34.2924		89	5.06495	2.70726	4.83515	12.9411	13.1379	8.5503		89	42.9007	47.2753	47.4945	74.9679	59.8932	73.4284		89	5.06495	2.70726	4.83515	7.50878	7.94468	10.7943		89	35.7193	37.2984	35.7193	195.627	122.415	268.707	89.1657	78.3661	88.9559		89	29.1924	37.571	43.1529	638.259	476.615
	93	53.8446	57.7416	57.6911	24.9396	31.9836	35.7052		93	5.92224	3.26961	6.35205	14.779	15.0003	9.51025		93	53.8446	57.7416	57.6911	83.3829	68.6046	82.6343		93	5.92224	3.26961	6.35205	9.15093	10.129	14.1295		93	35.2626	37.9553	35.2626	192.15	121.404	266.202	88.1868	76.141	87.3665		93	29.3046	37.9634	44.278	630.357	473.565
	98	64.6293	66.7577	66.9845	25.8094	34.5229	35.6663		98	6.68412	4.00325	8.37085	16.9015	16.7178	10.679		98	64.6293	66.7577	66.9845	87.9641	76.0198	94.5848		98	6.68412	4.00325	8.37085	11.493	13.4006	16.9683		98	36.1872	38.1378	36.1872	193.989	121.002	261.801	86.0925	74.3777	86.4983		98	30.4094	36.5378	44.0859	639.912	469.196
	102	70.7899	76.5304	74.7971	26.5265	36.2883	36.6131		102	8.00964	4.98541	10.6993	18.8995	19.0975	12.0141		102	70.7899	76.5304	74.7971	89.5751	83.8875	102.729		102	8.00964	4.98541	10.6993	13.7748	16.8924	20.4052		102	36.0228	38.535	36.0227	190.4	119.469	262.293	84.6624	71.9524	84.1709		102	30.2112	37.7613	44.5327	639.075	471.655
	107	74.0642	84.0155	82.4946	27.6763	37.6673	36.4781		107	9.7819	6.01103	13.5331	20.9602	21.3785	13.2775		107	74.0642	84.0155	82.4946	85.9016	89.3953	110.27		107	9.7819	6.01103	13.5331	16.8054	20.9076	24.6106		107	35.3747	38.6431	35.3747	190.576	120.111	259.823	82.3119	70.9209	83.3173		107	30.0801	38.4559	44.1811	632.005	466.73
	111	76.1177	88.5626	87.095	27.848	38.8455	36.72		111	11.8987	7.10225	17.3326	23.4444	23.3787	14.343		111	76.1177	88.5626	87.095	82.4696	93.3398	114.546		111	11.8987	7.10225	17.3326	19.6269	24.1641	29.0037		111	35.8748	38.9156	35.8748	190.228	117.758	262.866	80.5351	68.967	81.1454		111	29.2988	37.7085	44.7141	632.873	472.898
	116	81.1821	92.2062	90.2076	28.3121	39.2138	36.3887		116	14.0926	8.772	21.1403	25.2708	25.3805	15.2905		116	81.1821	92.2062	90.2076	78.0871	98.3804	116.559		116	14.0926	8.772	21.1403	22.2785	27.8064	33.5169		116	36.0553	38.6207	36.0553	186.893	117.647	263.594	78.3855	67.4185	79.7137		116	29.3599	38.2324	43.4802	627.903	464.496
	120	87.5938	96.3854	92.5032	29.446	39.8384	36.539		120	16.9866	10.2638	25.6842	27.7032	27.3279	16.2139		120	87.5938	96.3854	92.5032	76.0212	101.7	115.752		120	16.9866	10.2638	25.6842	24.5594	31.0998	37.8537		120	35.6801	38.0172	35.6801	188.814	116.944	259.887	77.2552	66.7143	77.8124		120	30.5147	37.5621	44.0592	635.763	462.855
	125	90.1006	96.8566	94.3565	28.8393	40.3561	36.3551		125	20.6027	12.2997	30.8427	30.3197	29.213	18.4162		125	90.1006	96.8566	94.3565	77.1194	105.152	114.621		125	20.6027	12.2997	30.8427	26.6726	35.0729	41.6166		125	35.3145	37.818	35.3145	186.475	116.611	265.483	75.6219	64.3226	75.6584		125	30.3979	39.2652	43.9556	624.76	458.972
	129	94.6426	99.2538	95.1387	28.9757	40.5503	36.3473		129	24.8976	14.2251	34.7472	32.463	31.0886	20.5268		129	94.6426	99.2538	95.1387	77.6148	106.613	111.143		129	24.8976	14.2251	34.7472	28.195	38.9024	44.7951		129	35.654	38.8053	35.654	190.264	115.949	256.902	72.9905	63.2227	75.0941		129	29.0894	37.8445	44.1686	630.163	458.37
	134	96.9096	99.3236	96.6285	29.1591	41.1101	36.0417		134	29.5654	16.8138	39.4929	34.6447	32.6011	21.9123		134	96.9096	99.3236	96.6285	77.5811	106.73	107.663		134	29.5654	16.8138	39.4929	28.7197	40.8028	49.5542		134	35.9685	38.6464	35.9685	183.883	115.39	258.842	72.6596	60.9932	73.472		134	29.827	38.6967	44.3	622.758	455.399
	138	99.7768	99.8839	96.4221	29.3418	41.0591	35.3014		138	33.3697	19.7491	43.6195	37.5282	34.4169	22.3883		138	99.7768	99.8839	96.4221	75.9136	107.592	103.342		138	33.3697	19.7491	43.6195	29.5086	43.329	53.2705		138	35.292	38.2564	35.292	184.207	115.66	256.365	71.1438	60.0585	71.6346		138	30.5967	37.9038	44.7135	632.534	459.081
	143	100	100	97.7008	28.9146	40.8424	34.6714		143	37.4061	22.5092	48.332	40.538	36.1025	23.3031		143	100	100	97.7008	73.7084	108.881	97.8416		143	37.4061	22.5092	48.332	30.5858	45.3646	55.5105		143	35.8451	38.5466	35.8451	180.024	114.956	252.103	69.747	58.6555	70.6188		143	29.6229	37.922	43.8184	626.797	446.746
	147	99.9911	99.1119	98.2192	28.5575	40.0275	34.7003		147	40.9285	25.3172	51.6289	42.8671	38.2439	24.2898		147	99.9911	99.1119	98.2192	72.5778	108.211	93.7572		147	40.9285	25.3172	51.6289	31.9637	49.6353	58.3685		147	36.6707	38.6561	36.6707	184.519	114.089	254.511	68.6462	57.2667	69.8369		147	29.9818	38.2655	44.157	627.937	448.844
	151	98.7989	98.2481	98.7224	28.3637	39.384	33.958		151	43.2809	27.8357	56.6296	45.8554	39.5025	25.9717		151	98.7989	98.2481	98.7224	70.4816	106.548	90.4038		151	43.2809	27.8357	56.6296	34.9867	52.059	63.1395		151	35.3532	38.8179	35.3532	180.961	111.619	253.263	67.8857	55.7865	67.9121		151	29.7515	38.8661	45.0102	617.051	447.523
	156	97.3457	97.0064	99.2431	28.2713	40.0478	34.2781		156	44.9093	30.9807	59.5065	48.2101	40.9137	27.3183		156	97.3457	97.0064	99.2431	68.9654	106.678	86.4236		156	44.9093	30.9807	59.5065	38.1376	54.7998	69.1949		156	35.4186	38.1431	35.4186	180.549	112.772	255.564	66.3074	55.1059	66.4261		156	30.2605	38.2725	44.4941	622.476	451.099
	160	95.8809	97.5591	100	27.7596	39.3456	34.2643		160	47.1324	35.4595	62.8081	50.169	43.1099	29.5343		160	95.8809	97.5591	100	67.7586	106.587	82.0349		160	47.1324	35.4595	62.8081	40.5557	55.8959	71.776		160	35.611	37.9812	35.611	179.291	112.452	254.248	64.4957	54.1911	65.7128		160	29.5653	37.6014	44.6938	619.788	449.109
	165	93.9183	94.2914	98.9948	27.1191	39.1223	33.9899		165	51.3207	40.9442	66.4621	52.2066	44.5229	30.9383		165	93.9183	94.2914	98.9948	67.1636	104.348	79.6308		165	51.3207	40.9442	66.4621	41.5459	56.8965	72.8328		165	35.5142	38.2925	35.5142	178.383	111.186	256.421	63.1344	53.2918	64.8671		165	30.166	38.1483	44.262	625.544	444.802
	169	91.6687	92.7268	97.833	26.8286	38.909	33.3981		169	57.2815	45.359	68.3471	54.5453	46.145	32.3074		169	91.6687	92.7268	97.833	65.2537	102.712	77.3056		169	57.2815	45.359	68.3471	42.7194	58.5084	74.2112		169	35.7465	39.1522	35.7465	180.221	111.35	251.732	63.0453	51.8595	63.626		169	29.7495	37.9448	43.8306	626.86	441.902
	174	90.8957	92.6337	97.4795	26.7115	38.5504	33.2916		174	61.5515	47.3823	69.9887	55.8852	48.6104	32.9003		174	90.8957	92.6337	97.4795	63.3284	101.804	76.1251		174	61.5515	47.3823	69.9887	42.8927	59.5543	76.6264		174	35.6788	39.0057	35.6788	178.18	111.294	255.903	61.5256	51.6366	62.9946		174	30.5551	38.2157	43.7761	617.038	440.306
	178	87.2138	90.8818	96.628	26.8831	38.4357	33.1376		178	63.5947	48.8961	72.2702	58.5011	49.0301	33.1373		178	87.2138	90.8818	96.628	61.6804	99.6188	77.0277		178	63.5947	48.8961	72.2702	42.8445	61.7631	78.1153		178	35.7763	39.4677	35.7763	179.496	110.632	252.09	60.1053	50.823	61.849		178	30.1833	38.5629	43.9551	619.917	436.091
	183	85.1036	89.3075	94.9317	26.7761	38.436	32.4736		183	64.6425	50.1381	73.8458	60.2406	50.9559	34.5729		183	85.1036	89.3075	94.9317	59.7476	97.022	75.8373		183	64.6425	50.1381	73.8458	46.0127	63.5009	80.9454		183	35.7149	39.3926	35.7149	177.464	110.445	256.99	59.7211	50.1597	60.431		183	30.4494	38.8552	44.665	612.981	439.347
	187	81.9193	87.875	94.0289	26.6975	37.7242	32.4604		187	64.4236	52.324	74.462	61.9569	52.6465	37.0183		187	81.9193	87.875	94.0289	57.8809	96.2734	73.2029		187	64.4236	52.324	74.462	47.6394	65.6895	84.8505		187	35.739	39.0048	35.739	177.175	110.006	248.996	59.158	49.305	59.2287		187	30.7713	39.6014	44.6853	616.742	435.743
	192	80.1253	85.5553	92.0341	26.4037	37.572	31.8578		192	65.2554	56.1387	75.4176	63.2649	54.3341	38.6944		192	80.1253	85.5553	92.0341	56.6272	94.42	70.4649		192	65.2554	56.1387	75.4176	48.9182	66.96	86.8359		192	36.7474	38.8611	36.7474	179.267	110.598	250.302	58.8115	48.6424	57.7687		192	30.3037	38.9166	43.3302	623.126	441.049
	196	78.1236	83.8018	91.2125	26.3061	37.8715	31.7838		196	67.3159	61.5664	76.3133	66.0614	55.3904	38.6433		196	78.1236	83.8018	91.2125	55.7093	92.5808	67.9151		196	67.3159	61.5664	76.3133	49.1033	67.656	88.9889		196	36.916	39.2376	36.916	177.103	109.402	250.115	56.5794	48.0056	58.0292		196	30.2333	38.8698	43.5288	620.756	431.275
	200	75.2039	82.61	88.0703	26.2727	37.7954	31.5075		200	69.1683	63.4098	76.8287	67.0867	56.9603	39.761		200	75.2039	82.61	88.0703	53.269	89.8579	66.6179		200	69.1683	63.4098	76.8287	49.1497	67.659	88.2846		200	35.9374	39.5713	35.9374	177.384	109.205	247.378	56.7233	47.537	56.1555		200	30.4749	38.7685	44.8013	609.936	430.604
	205	74.0227	81.0939	86.1224	25.8443	38.0745	31.3617		205	71.7546	64.7913	76.9337	68.5589	57.9369	41.6457		205	74.0227	81.0939	86.1224	52.2065	87.1751	66.0413		205	71.7546	64.7913	76.9337	50.7619	67.8188	87.9969		205	36.6918	39.3234	36.6918	176.04	108.782	249.395	56.4256	46.7614	56.1307		205	30.4746	37.9889	44.3867	611.812	428.035
	209	71.3752	80.3836	84.2232	25.5267	37.6032	30.6895		209	72.9264	66.3003	77.6292	70.2114	59.8032	43.3311		209	71.3752	80.3836	84.2232	51.1997	85.0111	65.9661		209	72.9264	66.3003	77.6292	51.6793	67.1263	87.0838		209	35.9629	38.7762	35.9629	176.001	108.02	252.291	55.9324	46.2765	55.2072		209	30.5351	38.5682	43.9128	613.096	431.484
	214	68.9074	78.7071	82.2096	25.4612	37.3997	30.8922		214	74.6035	68.3735	77.7961	70.4986	61.2762	45.35		214	68.9074	78.7071	82.2096	50.0333	84.2394	64.0855		214	74.6035	68.3735	77.7961	53.7026	67.9268	86.5864		214	35.9276	39.8796	35.9277	176.907	107.489	251.03	55.3281	45.6911	54.7738		214	31.1295	38.854	44.2144	623.695	429.07
	218	67.4061	77.0787	80.3353	25.7692	37.0937	30.2186		218	74.6896	69.02	78.3645	71.8825	62.293	46.8229		218	67.4061	77.0787	80.3353	49.2014	82.2152	62.2263		218	74.6896	69.02	78.3645	55.6686	68.0466	87.5825		218	36.2358	40.0416	36.2358	175.976	107.932	247.971	55.0101	45.515	54.093		218	31.0787	38.437	44.4872	624.23	426.441
	223	65.0181	75.3301	78.3936	25.6123	36.6429	30.1945		223	74.4796	71.7324	77.8425	74.1848	63.7915	49.3126		223	65.0181	75.3301	78.3936	47.9149	79.9958	60.5999		223	74.4796	71.7324	77.8425	56.3937	68.3429	87.9494		223	36.1198	39.1097	36.1198	176.635	108.333	247.62	53.6452	44.5633	53.4246		223	31.0021	39.1959	43.5817	618.805	428.664
	227	63.2713	73.3105	75.8529	25.3348	36.3083	29.6922		227	74.9653	72.4879	78.1667	74.7243	65.4556	49.356		227	63.2713	73.3105	75.8529	46.7933	78.557	59.347		227	74.9653	72.4879	78.1667	56.7515	68.889	90.731		227	36.8896	39.5315	36.8896	175.06	107.089	247.048	53.8304	45.2813	52.7146		227	30.1319	38.2204	43.5813	621.163	427.495
	232	60.8324	71.2255	74.3947	25.7457	35.8879	29.6037		232	76.356	72.8608	78.1669	75.7496	65.9051	50.2894		232	60.8324	71.2255	74.3947	45.5597	76.8321	58.7013		232	76.356	72.8608	78.1669	58.8407	68.8574	90.0014		232	36.4628	39.7673	36.4628	174.585	106.23	249.652	53.3121	44.7721	52.1491		232	30.8439	38.8079	43.3511	618.171	425.612
	236	59.3731	69.8858	72.7195	24.6116	35.3666	29.4887		236	76.848	74.0031	78.2246	76.5465	66.9321	51.0163		236	59.3731	69.8858	72.7195	44.3962	74.691	57.2342		236	76.848	74.0031	78.2246	59.766	70.716	91.4027		236	35.9963	39.683	35.9963	174.48	105.693	248.302	53.179	43.7825	51.2499		236	31.294	39.1912	44.9577	618.416	428.329
	241	58.4481	67.656	70.8913	24.8909	35.063	29.6997		241	76.9913	74.1344	79.2312	77.8754	67.3579	53.1256		241	58.4481	67.656	70.8913	43.8518	72.9199	56.0724		241	76.9913	74.1344	79.2312	61.3922	71.1826	91.0106		241	36.3273	39.5197	36.3273	175.377	106.703	249.391	52.7832	43.3081	51.1576		241	31.4404	38.2395	45.1426	621.653	419.651
	245	56.9575	65.8404	68.3422	24.8881	35.7814	28.6594		245	76.9214	74.8529	77.9734	79.0848	68.4908	55.5151		245	56.9575	65.8404	68.3422	41.8765	72.2171	54.6589		245	76.9214	74.8529	77.9734	61.8259	72.4798	90.8319		245	35.9481	39.7501	35.9481	175.163	105.692	243.704	51.9321	43.2036	50.1142		245	31.1223	39.4295	43.881	625.049	425.557
	250	54.7926	65.6884	68.0011	24.2589	35.0429	28.6291		250	77.0462	76.7561	78.4752	80.5078	69.0663	57.5241		250	54.7926	65.6884	68.0011	42.2161	69.6556	52.7624		250	77.0462	76.7561	78.4752	63.013	72.0373	90.5645		250	37.2265	39.8043	37.2265	175.976	106.099	247.873	51.3522	42.9955	49.7227		250	30.7	39.0309	44.6009	628.172	423.587
	254	53.5749	65.581	66.2374	24.7045	34.9523	28.192		254	77.5851	77.6829	78.1015	80.577	70.4514	58.6004		254	53.5749	65.581	66.2374	40.9571	68.0922	51.4254		254	77.5851	77.6829	78.1015	63.0734	72.4381	90.4385		254	36.2977	40.2485	36.2977	177.927	104.715	247.476	51.1066	42.8625	49.1478		254	30.5807	38.8189	44.6043	626.554	422.021
	258	51.6764	63.7355	63.947	24.6742	34.2842	28.2282		258	78.5431	77.1141	78.741	82.4942	70.8855	59.115		258	51.6764	63.7355	63.947	40.4396	65.7255	50.0809		258	78.5431	77.1141	78.741	64.044	72.3559	92.4764		258	36.6266	39.2377	36.6266	174.924	105.147	245.96	50.9274	42.1947	48.5946		258	30.1782	38.9045	45.7819	610.202	414.786
	263	50.3994	62.5493	63.0816	23.7133	33.9224	27.7116		263	77.1272	77.7954	78.7677	85.2079	72.8149	60.9038		263	50.3994	62.5493	63.0816	39.9689	64.2971	49.6353		263	77.1272	77.7954	78.7677	65.96	74.1588	92.4964		263	36.2084	39.9384	36.2084	177.704	106.474	244.115	50.9167	42.1536	48.2631		263	31.0951	39.2548	44.1952	628.974	418.859
	267	49.5433	62.1047	61.7251	24.5142	34.1228	27.377		267	78.6233	78.0844	78.6438	86.6186	73.0583	61.5102		267	49.5433	62.1047	61.7251	38.3337	63.5581	48.4058		267	78.6233	78.0844	78.6438	67.1722	74.6128	93.8881		267	36.1815	40.5166	36.1815	174.572	105.739	241.832	50.2002	41.664	47.7481		267	30.9299	39.0045	44.8504	626.408	420.146
	272	47.9536	60.4627	60.1774	24.0995	33.2224	27.0102		272	78.697	77.5868	78.7643	87.2979	74.3803	63.6235		272	47.9536	60.4627	60.1774	38.0934	62.0564	48.0306		272	78.697	77.5868	78.7643	67.032	74.3397	92.3286		272	36.535	39.728	36.535	176.335	104.896	245.106	49.9287	41.3489	46.7814		272	30.8222	38.9871	44.2799	621.472	413.954
	276	46.5159	59.4957	58.7467	23.8264	32.786	27.1701		276	77.9104	77.3772	78.7295	89.3968	74.5301	64.1282		276	46.5159	59.4957	58.7467	37.3314	60.0532	46.9464		276	77.9104	77.3772	78.7295	68.7382	75.1219	93.618		276	37.687	40.1034	37.687	175.442	104.905	245.22	50.2484	41.6261	46.3097		276	30.1584	38.801	44.9726	621.837	415.163
	281	45.6242	57.3995	57.5556	23.554	33.1099	26.3965		281	78.5806	78.6031	78.4693	90.9371	75.9572	66.1817		281	45.6242	57.3995	57.5556	36.1151	59.1389	45.7866		281	78.5806	78.6031	78.4693	68.5562	76.9082	92.8701		281	37.0583	40.683	37.0583	177.09	104.884	244.409	49.6705	41.0405	46.572		281	31.1558	38.1109	44.4699	618.126	417.14
	285	44.3717	56.7444	56.1717	23.6804	32.4908	26.3756		285	78.2144	77.7122	78.6741	91.5059	75.4791	67.9279		285	44.3717	56.7444	56.1717	35.2773	57.779	45.1053		285	78.2144	77.7122	78.6741	69.8098	77.6772	92.9491		285	36.94	39.701	36.94	174.107	104.639	244.279	49.1259	40.5371	45.9477		285	30.7886	39.1944	45.007	625.052	418.606
	290	43.2028	54.6767	54.838	23.2645	32.1907	26.699		290	78.0821	78.739	79.3632	94.9069	77.7722	70.1388		290	43.2028	54.6767	54.838	34.9712	56.3949	44.584		290	78.0821	78.739	79.3632	69.879	78.3411	92.7321		290	37.5602	40.5714	37.5602	176.835	103.978	242.354	48.8168	40.4553	46.0404		290	30.7187	38.478	44.9535	627.291	412.469
	294	41.9047	53.82	53.6599	23.262	32.216	25.808		294	78.5352	79.2288	79.2053	98.6773	77.7575	70.0264		294	41.9047	53.82	53.6599	34.1502	55.9687	43.1446		294	78.5352	79.2288	79.2053	70.47	78.0875	93.8575		294	36.4727	40.1079	36.4727	180.03	103.458	242.388	48.6896	40.2678	45.9035		294	31.6282	38.9428	45.3989	636.688	419.721
	299	41.0392	52.5367	52.587	23.386	31.6348	25.863		299	78.1299	77.978	77.7607	99.0365	78.7583	71.011		299	41.0392	52.5367	52.587	33.5297	54.4175	42.5271		299	78.1299	77.978	77.7607	71.7046	78.522	94.6512		299	35.9109	40.623	35.9109	174.538	104.217	242.374	48.3956	40.2645	44.9806		299	30.8904	40.3395	44.2438	630.41	412.077
	303	40.0814	51.2999	51.7299	22.7744	31.3676	25.4152		303	79.8325	78.7984	77.9538	100.604	79.698	72.8441		303	40.0814	51.2999	51.7299	33.0216	53.8033	41.5758		303	79.8325	78.7984	77.9538	72.224	79.089	94.218		303	37.4459	40.0588	37.4459	176.19	104.609	242.531	47.5695	39.7213	45.0443		303	31.3991	39.3288	43.4134	630.494	421.41
	308	39.026	50.2091	51.2264	22.9387	31.156	25.1503		308	78.979	78.2724	78.0238	101.547	79.8153	73.7268		308	39.026	50.2091	51.2264	32.4258	52.2304	40.383		308	78.979	78.2724	78.0238	72.2919	79.512	95.7496		308	36.8023	40.2163	36.8023	177.376	103.388	243.734	47.9334	39.6912	44.6902		308	31.0113	39.1903	44.3135	631.96	412.533
	312	38.0027	50.4051	49.9211	22.5819	30.8661	25.1992		312	78.247	80.5044	78.7574	101.833	81.7902	74.6119		312	38.0027	50.4051	49.9211	32.0644	51.1207	39.9486		312	78.247	80.5044	78.7574	73.5028	80.5424	94.4645		312	36.4806	39.8214	36.4806	174.327	103.142	239.843	47.7025	39.4226	44.2457		312	31.9963	38.8717	45.0855	631.383	411.787
	316	37.1164	48.408	49.2416	22.5873	30.5651	25.1482		316	78.9879	78.809	79.9383	101.967	81.783	75.7787		316	37.1164	48.408	49.2416	31.3343	50.6645	39.5029		316	78.9879	78.809	79.9383	74.9313	80.5865	93.9133		316	37.157	40.1157	37.157	177.608	103.466	244.015	47.9401	39.5121	44.5801		316	31.2015	39.3943	43.9006	636.531	414.718
	321	36.7481	46.1788	47.8263	22.3023	29.8072	24.6509		321	78.6755	79.1742	79.8651	98.9846	82.8955	76.7828		321	36.7481	46.1788	47.8263	31.0189	49.6745	38.3105		321	78.6755	79.1742	79.8651	74.3197	81.5229	94.4251		321	36.9628	39.6929	36.9628	178.468	102.665	242.613	47.3572	39.6089	43.799		321	31.5753	38.885	44.9231	644.305	412.762
	325	35.5477	45.9533	47.1993	22.6785	29.596	24.4312		325	78.9545	80.9832	79.5456	99.4092	83.2162	76.6264		325	35.5477	45.9533	47.1993	30.4473	48.7419	37.9758		325	78.9545	80.9832	79.5456	75.3455	81.8939	94.5735		325	36.3097	40.1051	36.3097	177.953	102.516	241.07	46.9794	39.2498	43.3867		325	30.859	39.3537	44.08	633.756	409.312
	330	34.2151	44.7078	47.017	22.3005	29.6748	24.4254		330	80.1407	80.3757	80.7762	101.079	83.4338	77.8291		330	34.2151	44.7078	47.017	30.2052	47.97	37.0752		330	80.1407	80.3757	80.7762	74.9532	82.9895	95.4976		330	37.0579	40.9619	37.0579	175.77	102.814	244.889	47.0946	39.3912	43.2527		330	32.0577	39.5248	44.595	641.255	411.261
	334	34.2507	43.6665	46.7296	22.1552	29.1008	24.4261		334	80.0912	78.9093	80.4283	102.383	84.0629	78.8649		334	34.2507	43.6665	46.7296	29.0094	47.3717	36.7078		334	80.0912	78.9093	80.4283	75.2131	82.2844	95.4382		334	37.1702	40.3972	37.1702	179.421	102.354	239.037	47.1068	39.3932	42.8035		334	32.1293	39.3177	44.4924	634.706	417.632
	339	32.9235	42.8505	46.2809	21.9095	28.8408	23.8237		339	80.1962	80.6536	81.7185	100.619	84.5583	79.9297		339	32.9235	42.8505	46.2809	28.8832	46.1971	36.1789		339	80.1962	80.6536	81.7185	76.5363	82.3015	95.7099		339	37.1255	39.4942	37.1255	177.866	102.888	242.385	46.5727	38.7778	42.9357		339	31.7331	39.2754	44.722	637.978	414.826
	343	32.3266	41.7571	45.1067	22.5017	28.9113	23.7771		343	79.5873	80.9627	80.512	102.139	85.2051	80.2759		343	32.3266	41.7571	45.1067	28.4841	45.9873	35.5199		343	79.5873	80.9627	80.512	76.1608	83.3714	93.8256		343	36.8098	40.352	36.8097	176.994	102.704	241.475	47.1858	38.9505	42.2383		343	32.2377	39.1585	44.968	640.125	412.308
	348	31.6799	40.2226	44.4879	21.6964	28.5963	23.5021		348	81.2712	81.4958	82.0329	99.888	85.0345	81.6411		348	31.6799	40.2226	44.4879	27.7842	45.3171	34.9365		348	81.2712	81.4958	82.0329	76.7579	83.1827	95.0119		348	36.918	40.6322	36.918	180.272	102.806	241.369	46.4879	38.9472	42.1085		348	31.3936	39.3189	44.0551	642.199	415.577
	352	30.8804	39.2413	44.157	21.7029	27.8278	23.2208		352	80.5282	80.7524	81.5018	99.9659	85.183	82.2776		352	30.8804	39.2413	44.157	27.2658	44.1078	33.4573		352	80.5282	80.7524	81.5018	77.6194	84.0428	94.6003		352	37.5635	41.0256	37.5635	177.839	103.346	238.994	46.6371	38.7086	42.0885		352	31.558	39.2981	44.7663	637.432	409.728
	357	30.6104	38.4205	43.6396	21.8606	27.9269	23.2379		357	81.3295	82.1077	81.4792	98.1051	85.8171	82.647		357	30.6104	38.4205	43.6396	26.8741	43.6851	33.0782		357	81.3295	82.1077	81.4792	78.3523	84.3341	94.7326		357	37.413	40.9408	37.413	179.58	103.275	241.938	46.517	38.4621	41.9667		357	31.9499	39.0207	44.3947	642.856	407.886
	361	29.6852	37.0215	43.1589	21.1136	27.7199	22.7679		361	81.0105	81.7597	81.6442	96.8283	86.3761	83.4513		361	29.6852	37.0215	43.1589	27.1522	42.9243	32.7604		361	81.0105	81.7597	81.6442	79.1699	85.0471	94.404		361	37.1472	41.0198	37.1472	178.204	102.003	245.081	46.2506	38.57	42.0057		361	31.7033	40.1341	43.7568	641.816	406.25
	366	29.2339	37.1538	42.2707	21.6138	27.4424	23.0047		366	82.1244	81.82	82.8788	95.0193	87.0086	84.1288		366	29.2339	37.1538	42.2707	26.52	42.1381	31.9143		366	82.1244	81.82	82.8788	78.8327	83.5486	94.8994		366	37.5087	40.9895	37.5087	178.596	101.933	243.339	46.6483	38.1327	41.5196		366	32.1099	40.8367	44.5791	649.498	412.376
	370	28.3975	35.9772	41.7069	20.7637	26.9917	22.9466		370	81.868	83.3773	82.276	94.8734	86.9909	84.3286		370	28.3975	35.9772	41.7069	26.0726	41.141	31.4473		370	81.868	83.3773	82.276	79.1308	83.5717	95.0912		370	37.1731	40.9929	37.1731	179.179	102.717	242.324	46.2499	38.3538	41.3589		370	32.2966	39.9997	44.7867	649.749	406.94
	374	27.929	35.2342	41.5037	21.3003	26.7408	22.6011		374	81.4897	83.9741	83.8011	92.5441	86.9836	83.6783		374	27.929	35.2342	41.5037	25.4027	40.9947	30.9168		374	81.4897	83.9741	83.8011	79.3714	84.2344	94.5974		374	36.8022	40.2666	36.8022	180.993	101.92	239.296	45.5776	38.0951	41.2085		374	32.5066	39.4087	45.1939	644.331	411.197
	379	27.1736	35.0055	41.4997	20.9534	26.3311	22.174		379	82.9874	83.8913	83.7219	93.155	88.1939	84.8494		379	27.1736	35.0055	41.4997	25.3159	40.3408	30.3406		379	82.9874	83.8913	83.7219	78.3886	84.9282	93.5968		379	37.9737	41.0237	37.9737	180.182	103.145	240.001	45.9196	38.2414	40.8003		379	31.7395	39.6308	44.7507	650.01	411.835
	383	26.6627	34.0485	40.9826	20.6718	26.1397	22.466		383	83.5329	84.4086	84.2455	94.0094	88.2673	84.5013		383	26.6627	34.0485	40.9826	25.5614	39.5515	30.0519		383	83.5329	84.4086	84.2455	79.1686	84.6995	95.2903		383	37.0963	40.5148	37.0963	180.894	103.941	243.714	45.8103	37.9988	41.1107		383	31.9194	40.1697	45.0813	645.982	407.118
	388	26.2534	33.1902	40.6685	20.9771	25.886	21.9953		388	83.4171	83.1227	83.6687	92.6202	89.491	86.2869		388	26.2534	33.1902	40.6685	24.6946	39.1338	29.5922		388	83.4171	83.1227	83.6687	78.8784	83.9556	96.2856		388	37.3793	41.0343	37.3793	179.292	102.94	238.976	46.207	37.9839	40.5336		388	31.4681	39.3384	45.6601	657.467	405.716
	392	26.0897	32.4884	39.654	20.4017	25.4812	21.8416		392	83.9021	83.1803	84.9135	92.5477	90.1072	85.0565		392	26.0897	32.4884	39.654	24.5553	38.3415	29.1064		392	83.9021	83.1803	84.9135	78.9365	84.6101	95.9048		392	37.4283	40.6666	37.4283	181.559	102.456	240.353	45.5997	37.7037	40.9595		392	31.9271	40.1669	45.1878	647.46	408.937
	397	25.1419	31.7229	39.1591	20.4824	25.593	21.6462		397	86.0876	84.3941	84.9351	92.1255	88.9566	86.909		397	25.1419	31.7229	39.1591	24.3922	38.1914	28.5937		397	86.0876	84.3941	84.9351	79.3684	85.3334	96.103		397	38.1356	42.2599	38.1356	181.41	101.895	239.475	45.7751	37.9722	40.4819		397	32.1573	40.0406	44.9549	657.092	409.685
	401	24.656	31.3255	38.4577	20.4572	25.1931	21.5294		401	85.0334	84.9599	85.6542	90.5772	89.0981	86.44		401	24.656	31.3255	38.4577	24.0366	37.1707	28.4696		401	85.0334	84.9599	85.6542	79.5301	85.012	96.9029		401	37.114	41.2268	37.114	179.234	102.358	238.315	45.775	37.7922	40.2573		401	31.5306	40.3578	46.2413	649.587	410.254
	406	24.2222	30.1982	37.5927	20.6314	25.3157	21.7465		406	85.3299	84.9567	85.2387	92.1218	88.7298	86.3935		406	24.2222	30.1982	37.5927	24.2017	36.669	27.6722		406	85.3299	84.9567	85.2387	80.4288	84.5706	96.9432		406	37.6372	42.0466	37.6372	182.657	102.244	240.642	45.5604	37.8784	40.0715		406	33.5558	39.5998	45.6069	649.415	412.284
	410	23.9608	29.7789	36.4348	20.3526	24.7973	21.3123		410	86.5845	86.5199	86.0415	91.4789	89.0923	86.6356		410	23.9608	29.7789	36.4348	23.546	36.7944	26.781		410	86.5845	86.5199	86.0415	80.3782	85.4255	95.5562		410	38.0224	41.2957	38.0224	182.887	101.477	238.664	45.2378	38.0156	39.7832		410	32.246	40.739	46.0964	655.869	410.867
	415	23.565	29.7493	36.605	20.4629	24.8127	21.0459		415	86.3247	86.4413	86.3009	90.6761	89.0495	87.8948		415	23.565	29.7493	36.605	23.5159	35.1903	26.9363		415	86.3247	86.4413	86.3009	80.9503	85.6667	96.5197		415	38.2058	41.6981	38.2058	181.182	102.359	239.025	45.4822	37.7868	40.2181		415	32.2106	40.8655	45.1551	653.316	402.562
	419	22.898	28.6978	35.6184	20.7311	24.6944	21.0545		419	85.9729	87.6658	86.0777	91.2677	88.6438	86.9913		419	22.898	28.6978	35.6184	22.7797	35.552	26.3259		419	85.9729	87.6658	86.0777	81.4146	85.8192	95.7496		419	37.0814	41.7546	37.0814	181.511	101.287	236.306	45.4856	37.8175	39.9592		419	32.2832	39.7414	45.9561	660.011	411.782
	424	22.8982	28.3343	35.6845	20.0976	24.4488	21.1195		424	86.9763	87.2165	86.7254	91.4534	87.8543	88.0475		424	22.8982	28.3343	35.6845	22.737	34.9678	25.745		424	86.9763	87.2165	86.7254	81.4152	84.886	96.3709		424	39.0262	41.7187	39.0262	182.319	102.228	239.376	44.7993	37.518	39.4881		424	32.1356	39.4891	45.1261	655.993	408.107
	428	22.0378	27.9778	34.7755	19.765	24.007	20.3557		428	88.4607	88.2619	88.2716	92.841	86.9874	87.886		428	22.0378	27.9778	34.7755	22.5634	35.292	25.7703		428	88.4607	88.2619	88.2716	81.4937	86.5206	96.6436		428	37.2091	42.0896	37.2091	181.096	101.783	239.51	45.1544	37.0756	39.3205		428	32.1373	40.8889	46.0686	656.192	410.619
	432	22.0132	26.9695	34.3055	19.8237	23.8654	20.6257		432	89.2058	88.4758	88.2166	92.9487	86.5545	89.1724		432	22.0132	26.9695	34.3055	22.7483	34.3486	25.6269		432	89.2058	88.4758	88.2166	82.2643	86.4438	96.8489		432	37.7689	41.3064	37.7689	184.641	101.21	237.983	45.5475	37.4467	40.0013		432	32.0481	39.9815	45.1003	669.843	407.757
	437	21.3699	26.2716	33.5909	19.9096	23.4159	20.6175		437	88.3239	89.3086	87.6481	92.9677	87.4578	89.2368		437	21.3699	26.2716	33.5909	22.0107	33.7466	24.6724		437	88.3239	89.3086	87.6481	83.529	86.7284	95.9176		437	38.1564	41.8461	38.1564	183.221	101.146	238.403	45.3323	37.5389	39.027		437	33.1547	39.6231	45.4829	650.346	411.952
	441	21.1271	26.0481	33.1853	19.5951	23.3733	20.5977		441	89.5652	89.5499	87.5189	93.2572	86.1766	88.9708		441	21.1271	26.0481	33.1853	21.8084	32.9252	23.9503		441	89.5652	89.5499	87.5189	83.5918	87.1448	95.3566		441	38.3279	41.0756	38.3279	180.95	102.543	239.534	45.1202	37.0007	39.4		441	32.2566	40.0088	45.7706	656.803	409.489
	446	20.8113	25.2762	32.9313	19.8747	23.3075	20.0491		446	89.9269	89.8314	87.2521	93.4215	87.1363	88.5569		446	20.8113	25.2762	32.9313	21.7818	32.5112	24.2806		446	89.9269	89.8314	87.2521	84.4817	88.1787	96.6158		446	37.5636	42.124	37.5636	182.855	102.61	240.636	44.7552	37.0339	38.6558		446	32.9658	40.6461	45.3217	664.904	409.705
	450	20.5191	25.3775	32.0564	19.5055	22.8137	20.152		450	89.8467	90.0068	88.125	94.1974	87.5907	88.3357		450	20.5191	25.3775	32.0564	21.5036	32.4472	23.94		450	89.8467	90.0068	88.125	83.8852	88.3254	97.4457		450	37.4873	42.265	37.4873	184.156	101.269	237.4	44.8517	37.0293	38.6949		450	33.2539	40.4113	45.4248	664.948	409.437
	455	19.9183	25.0778	32.1584	19.6584	23.0831	19.7725		455	90.3695	89.796	88.462	94.7648	86.6938	89.8432		455	19.9183	25.0778	32.1584	21.2917	32.1155	23.2892		455	90.3695	89.796	88.462	84.9629	88.757	96.9922		455	38.7162	41.5799	38.7162	180.655	102.602	239.992	45.038	37.2283	38.8111		455	32.4693	39.725	45.9415	661.217	407.576
	459	19.6005	24.2112	31.7136	19.3701	22.7743	19.7084		459	89.9117	89.0909	89.8018	94.7415	86.6746	89.1835		459	19.6005	24.2112	31.7136	21.1249	31.4525	23.0862		459	89.9117	89.0909	89.8018	85.0378	89.2434	95.586		459	38.1565	42.4284	38.1565	183.442	102.099	238.187	44.4554	37.0684	38.6675		459	32.7478	40.6187	46.2121	666.207	410.648
	464	19.1555	23.7987	31.0534	19.4068	22.4379	19.5585		464	91.6366	91.8925	89.3779	93.9169	89.434	89.4909		464	19.1555	23.7987	31.0534	20.9769	31.4493	23.3154		464	91.6366	91.8925	89.3779	85.8914	89.5488	97.5867		464	37.8598	41.4177	37.8598	184.527	101.812	233.899	45.4705	37.1218	38.684		464	33.5526	40.4104	45.3595	672.5	406.822
	468	18.941	23.5106	30.6533	19.1152	22.3248	19.5526		468	92.05	90.6992	88.9896	94.9812	92.1761	90.5887		468	18.941	23.5106	30.6533	20.9854	31.2217	22.5949		468	92.05	90.6992	88.9896	85.3978	90.1978	96.8859		468	38.6704	42.1271	38.6704	181.415	102.075	236.331	44.8611	36.6471	38.2587		468	32.6227	40.4225	46.3398	669.788	406.188
	473	18.7601	23.3363	30.3235	19.6074	22.1768	19.6717		473	91.9183	91.807	89.9372	95.7932	96.1001	89.918		473	18.7601	23.3363	30.3235	20.6267	30.3176	22.8152		473	91.9183	91.807	89.9372	86.3222	91.9375	97.7067		473	38.0701	42.2352	38.0701	184.681	102.177	236.421	44.7479	36.7167	37.9868		473	32.7898	41.3982	45.921	675.428	408.298
	477	18.3491	22.8058	29.8003	19.8299	22.0118	19.4595		477	91.9686	91.555	89.3621	96.4237	100.334	89.6549		477	18.3491	22.8058	29.8003	20.586	30.1375	22.5929		477	91.9686	91.555	89.3621	86.4816	91.1876	96.7294		477	38.6534	42.2252	38.6534	182.834	101.043	238.15	44.8649	36.8166	38.0018		477	32.8567	40.8521	44.9795	659.655	403.756
	481	18.1327	22.3335	29.5162	19.366	21.4642	19.6792		481	91.7	91.4084	90.5474	97.9306	100.993	89.8596		481	18.1327	22.3335	29.5162	20.6475	30.3954	22.2098		481	91.7	91.4084	90.5474	87.0183	91.5515	97.9331		481	38.7788	41.495	38.7788	185.219	102.816	238.828	44.4323	36.3361	38.2404		481	33.3253	39.5997	46.0735	669.414	409.834
	486	18.0392	22.1741	29.5319	19.6828	21.4045	19.2575		486	93.1144	90.8994	90.3789	98.3174	101.766	90.4699		486	18.0392	22.1741	29.5319	19.7962	29.2431	21.9415		486	93.1144	90.8994	90.3789	86.8974	92.2403	98.1512		486	38.6197	41.9561	38.6197	184.119	102.948	237.54	44.5368	36.9577	37.4394		486	33.1179	40.9065	45.6674	659.481	403.811
	490	17.546	21.8807	28.5449	19.3235	21.2392	19.3317		490	91.8127	90.9671	89.6882	98.7687	99.9432	91.2188		490	17.546	21.8807	28.5449	20.0855	29.3093	22.1446		490	91.8127	90.9671	89.6882	87.5221	92.5957	97.4707		490	38.4248	42.4696	38.4248	185.908	104.356	238.408	44.4318	36.5375	37.7231		490	33.0407	40.0706	45.646	669.082	404.797
	495	17.5369	21.6133	27.7947	18.9416	21.5955	19.1791		495	92.5849	91.4713	90.2421	99.899	99.0147	90.8537		495	17.5369	21.6133	27.7947	19.8315	28.8092	21.9416		495	92.5849	91.4713	90.2421	88.3399	92.0632	100.094		495	38.6364	42.7753	38.6364	185.773	102.966	234.862	44.9325	36.0025	37.8828		495	33.3413	41.2292	45.6069	666.208	403.029
	499	17.3143	21.0937	27.6432	18.8621	20.9887	18.8375		499	92.9576	92.453	90.6223	99.9231	99.3373	91.7612		499	17.3143	21.0937	27.6432	19.6446	29.0188	21.2857		499	92.9576	92.453	90.6223	88.6062	92.4121	99.5297		499	38.9082	42.5185	38.9082	183.992	102.127	236.844	44.5111	36.3918	37.2459		499	33.2303	40.8426	45.4654	671.671	407.665
	504	16.9779	21.1802	26.8237	18.791	20.8518	18.5844		504	93.2653	91.7807	91.206	100.334	99.2408	91.0617		504	16.9779	21.1802	26.8237	19.6604	28.0875	21.9567		504	93.2653	91.7807	91.206	87.9718	92.5411	97.9575		504	38.6205	42.8249	38.6205	186.042	104.38	238.804	44.4502	36.4878	37.5343		504	33.4191	41.0996	46.499	662.695	404.8
	508	16.7199	21.0222	26.8457	18.8833	20.6561	18.8722		508	93.2989	92.9551	90.2755	101.263	100.099	91.802		508	16.7199	21.0222	26.8457	19.6159	28.3448	20.9903		508	93.2989	92.9551	90.2755	89.041	91.5121	99.5256		508	38.6619	42.2593	38.6619	184.62	103.197	237.124	43.5247	36.2871	37.3788		508	33.7444	41.8015	46.0698	664.958	407.748
	513	16.3241	20.2232	26.5393	18.8447	20.6862	18.6807		513	94.8973	92.5826	90.1225	100.331	100.213	92.5326		513	16.3241	20.2232	26.5393	19.4157	27.7568	20.9029		513	94.8973	92.5826	90.1225	90.0246	92.8257	99.2342		513	39.1828	42.6548	39.1828	185.52	104.169	237.92	44.2154	36.0546	37.0257		513	33.0324	40.3581	45.2365	676.32	404.55
	517	16.3161	20.6906	26.2535	19.2359	20.5987	18.5438		517	94.6571	94.2096	91.2038	101.241	98.5976	92.5673		517	16.3161	20.6906	26.2535	18.8677	28.1363	20.4383		517	94.6571	94.2096	91.2038	90.7147	91.9541	99.1293		517	38.775	42.9039	38.775	184.062	104.847	232.078	44.2796	36.3405	36.3345		517	33.4024	41.2531	46.6203	666.322	406.271
	522	16.1933	20.3555	26.0043	18.805	20.394	18.5534		522	94.1037	93.974	90.8711	101.194	99.889	93.3721		522	16.1933	20.3555	26.0043	19.3214	27.7674	20.4804		522	94.1037	93.974	90.8711	90.5256	91.9735	99.696		522	39.1314	42.8516	39.1314	183.708	104.175	238.997	43.7519	36.0497	36.5621		522	33.0354	40.6797	46.8101	670.591	405.843
	526	15.784	19.7626	25.8735	18.4905	20.3566	18.3246		526	94.629	93.3028	90.6351	100.027	100.259	92.3918		526	15.784	19.7626	25.8735	19.0938	27.2187	20.5257		526	94.629	93.3028	90.6351	89.2177	92.3398	99.2921		526	38.3083	42.6589	38.3083	186.151	104.074	236.72	43.7264	36.1893	36.7143		526	33.1263	41.0596	46.2704	678.36	403.926
	531	15.584	19.3146	25.6209	18.3925	20.1097	18.4637		531	95.643	94.078	92.6429	99.076	98.2135	93.1124		531	15.584	19.3146	25.6209	19.0113	26.7941	20.3707		531	95.643	94.078	92.6429	90.1768	91.1136	98.9308		531	39.048	42.1077	39.048	184.064	103.578	233.225	43.8022	35.6149	36.3534		531	33.5328	41.4613	46.6887	679.606	402.62
	535	15.6244	19.1053	25.6067	18.451	19.8639	18.1373		535	94.3965	93.4411	91.0147	100.644	98.0931	92.4704		535	15.6244	19.1053	25.6067	19.0162	26.6652	20.6359		535	94.3965	93.4411	91.0147	90.5733	91.5679	100.076		535	38.9567	43.2192	38.9567	188.773	103.319	237.48	44.1575	35.3971	36.4572		535	33.3153	40.2978	46.9547	677.794	409.043
	539	15.2019	18.9942	24.9892	18.6335	20.1024	18.3403		539	95.3541	92.3309	90.6335	101.008	98.3314	93.3668		539	15.2019	18.9942	24.9892	18.6483	26.6205	20.2399		539	95.3541	92.3309	90.6335	91.3752	92.8388	100.88		539	39.488	43.5999	39.488	186.468	104.114	235.7	43.5589	36.2819	36.3922		539	34.2817	40.7212	47.6042	671.548	403.964
	544	14.9631	18.9775	24.668	18.7132	19.6185	18.1424		544	94.9408	93.8447	90.3039	102.346	99.8733	94.27		544	14.9631	18.9775	24.668	18.3824	26.1502	19.9272		544	94.9408	93.8447	90.3039	91.6047	93.0839	100.23		544	39.2052	43.1388	39.2052	187.983	104.669	235.165	43.37	35.634	36.4462		544	33.6713	41.2709	45.9072	666.818	406.04
	548	14.586	18.6363	24.8152	18.7624	19.6119	17.7584		548	94.3707	93.5847	90.7022	104.231	101.413	93.6025		548	14.586	18.6363	24.8152	18.6637	25.7036	19.696		548	94.3707	93.5847	90.7022	91.7261	93.1459	99.7968		548	38.9986	43.1763	38.9985	185.269	106.335	234.835	42.692	35.6446	35.9314		548	33.8883	41.669	46.1176	681.926	404.403
	553	14.7036	18.2409	24.748	18.2266	19.4042	17.7816		553	95.2961	94.6206	92.0145	102.892	101.62	93.416		553	14.7036	18.2409	24.748	18.5218	25.3673	19.316		553	95.2961	94.6206	92.0145	92.1892	94.8571	100.562		553	39.2368	42.7959	39.2368	184.372	104.1	234.833	43.5837	35.4555	35.9094		553	34.0411	40.2951	47.1792	679.746	407.508
	557	14.533	18.3371	24.5937	18.4324	19.3786	17.7467		557	95.4707	94.5861	91.88	106.172	102.264	93.1911		557	14.533	18.3371	24.5937	18.2818	25.0341	19.4813		557	95.4707	94.5861	91.88	91.5037	96.442	100.681		557	39.2453	43.4979	39.2453	188.253	104.41	236.988	43.3805	35.0942	36.1644		557	34.4427	41.5332	47.3791	680.978	410.201
	562	14.313	17.9906	24.1132	18.5492	19.6093	17.9679		562	96.1988	95.2848	91.526	105.208	101.955	93.5284		562	14.313	17.9906	24.1132	17.662	24.9091	19.5443		562	96.1988	95.2848	91.526	92.8605	97.8014	100.949		562	39.813	43.2878	39.813	186.077	103.6	233.996	43.0614	35.5777	36.0185		562	33.513	40.9749	46.3179	679.291	403.64
	566	14.3489	17.814	24.2136	18.3064	19.0323	17.8235		566	95.3314	94.682	91.6147	104.416	102.913	93.3977		566	14.3489	17.814	24.2136	18.0167	24.5671	19.3169		566	95.3314	94.682	91.6147	92.2593	98.5357	102.936		566	39.4348	42.8195	39.4348	186.954	105.69	236.597	42.9187	35.4587	35.4059		566	32.8334	40.9255	46.1031	671.488	404.781
	571	14.0498	17.5582	23.6683	18.4579	19.1	17.9078		571	95.6625	95.7395	91.2933	105.601	102.693	94.3839		571	14.0498	17.5582	23.6683	17.9475	24.2884	19.1426		571	95.6625	95.7395	91.2933	92.3491	99.0202	101.661		571	39.5701	44.5109	39.5701	186.574	104.483	232.805	42.78	35.3082	35.5944		571	34.0272	41.1041	47.1162	674.574	404.195
	575	13.9617	17.6421	23.6537	18.158	19.0148	17.9186		575	96.5269	96.1374	91.4804	107.402	104.014	94.6817		575	13.9617	17.6421	23.6537	18.0721	24.3126	19.4995		575	96.5269	96.1374	91.4804	91.6788	98.4976	101.642		575	38.8797	43.9819	38.8797	185.837	104.052	233.57	42.7883	35.3135	35.6284		575	34.3573	41.9548	46.2124	680.301	404.544
	580	13.5612	17.2244	23.4278	18.4434	18.8288	17.7892		580	96.2672	94.945	92.7838	105.839	104.034	95.3953		580	13.5612	17.2244	23.4278	17.9772	24.3478	19.1822		580	96.2672	94.945	92.7838	92.8098	100.865	103.029		580	39.4823	44.0899	39.4823	188.779	104.376	231.128	43.1582	34.5427	36.2756		580	34.6035	42.2141	46.7966	678.541	403.789
	584	13.685	17.7488	22.9788	18.2813	18.8662	17.4143		584	97.1278	95.6321	91.3192	106.76	103.471	95.5426		584	13.685	17.7488	22.9788	17.8716	24.2993	18.9474		584	97.1278	95.6321	91.3192	92.8538	101.422	102.113		584	39.9314	43.7117	39.9314	186.608	104.961	234.364	42.8959	35.1176	35.5528		584	34.5176	41.3544	46.7169	672.568	402.369
	589	13.5082	17.0074	22.5394	17.9288	18.6303	17.4369		589	96.3291	94.6126	91.9621	105.456	104.665	95.3441		589	13.5082	17.0074	22.5394	17.4963	23.9976	19.1959		589	96.3291	94.6126	91.9621	94.5843	100.515	100.639		589	39.3169	43.6636	39.3169	184.224	105.069	233.924	42.0884	35.1242	35.7103		589	34.3357	42.1725	46.5608	676	400.731
	593	13.3369	17.0497	22.8218	18.6646	18.7339	17.8		593	96.5975	95.349	91.563	105.056	104.025	95.3351		593	13.3369	17.0497	22.8218	17.6319	24.0608	18.9104		593	96.5975	95.349	91.563	93.1082	101.305	101.87		593	40.2698	43.6426	40.2697	188.027	105.925	233.91	42.1385	34.7796	35.232		593	34.2702	41.3986	46.2874	675.51	400.891
	598	13.3831	16.3971	22.5447	18.3348	18.3794	17.409		598	96.4723	95.0167	91.9389	103.297	104.652	95.7271		598	13.3831	16.3971	22.5447	17.4551	23.1735	18.9859		598	96.4723	95.0167	91.9389	94.2134	102.169	101.57		598	39.7519	43.6125	39.7519	186.012	106.196	233.536	42.4012	34.784	34.9837		598	33.8965	41.2653	46.9382	684.869	401.421
	602	13.0815	16.6965	22.1964	18.084	18.3442	17.2993		602	96.0182	95.705	90.592	100.819	103.444	94.1114		602	13.0815	16.6965	22.1964	17.2765	23.3438	18.6362		602	96.0182	95.705	90.592	94.0637	102.529	101.156		602	39.8396	43.8366	39.8396	189.284	105.522	235.308	42.2581	34.0562	34.2834		602	33.9983	41.4419	46.0952	675.858	403.065
	606	13.2127	16.7302	22.1801	18.0406	18.5832	17.0515		606	96.13	95.3855	91.5808	100.856	104.446	97.1588		606	13.2127	16.7302	22.1801	17.4007	23.1046	18.6646		606	96.13	95.3855	91.5808	94.6528	102.511	101.329		606	40.9303	43.6963	40.9303	186.704	105.566	232.903	41.9397	34.431	34.4139		606	35.0883	42.0973	46.5362	688.069	402.494
	611	12.6594	16.1662	21.9847	18.3752	18.3001	17.3219		611	96.7227	95.2962	91.9728	102.608	104.699	97.4221		611	12.6594	16.1662	21.9847	17.1421	23.1834	18.4625		611	96.7227	95.2962	91.9728	94.6363	102.9	103.282		611	40.7453	44.7764	40.7453	188.225	106.91	231.806	41.5939	34.4859	34.2952		611	34.3692	41.7976	46.7829	675.212	399.037
	615	12.7976	16.336	21.6817	18.2606	18.1306	17.0253		615	96.1017	96.0319	91.2772	104.047	105.623	96.6124		615	12.7976	16.336	21.6817	17.2732	23.006	18.6691		615	96.1017	96.0319	91.2772	95.7936	103.733	102.984		615	39.9754	44.0461	39.9754	187.368	105.796	232.617	41.6395	34.2541	34.6908		615	34.2302	41.938	47.0719	684.451	404.806
	620	12.4741	15.9683	21.2284	17.8497	18.3232	17.3142		620	97.3362	96.4654	92.4166	107.932	106.011	97.7677		620	12.4741	15.9683	21.2284	16.8846	22.2269	18.415		620	97.3362	96.4654	92.4166	95.2337	104.628	101.983		620	39.6018	43.9545	39.6018	187.616	105.332	232.106	41.4487	34.6085	34.203		620	35.348	42.279	47.0864	674.673	401.637
	624	12.6698	16.1324	21.0801	18.0009	18.2317	16.8726		624	96.8658	95.335	91.2756	106.649	106.385	98.0101		624	12.6698	16.1324	21.0801	16.9459	22.3937	18.3885		624	96.8658	95.335	91.2756	96.3287	105.301	102.84		624	40.21	44.647	40.21	189.083	107.159	233.555	41.1453	33.9476	34.0952		624	34.1847	41.7399	47.0671	675.327	398.8
	629	12.4029	16.032	20.8462	17.9382	18.1675	17.3445		629	96.7996	97.3199	91.1048	104.662	108.825	98.6558		629	12.4029	16.032	20.8462	16.9892	22.69	18.6025		629	96.7996	97.3199	91.1048	96.4439	104.126	104.156		629	40.1101	43.6835	40.1102	187.776	106.488	232.185	41.4036	34.1249	34.4399		629	34.762	41.9711	45.9743	673.078	402.041
	633	12.2712	15.3154	21.0089	17.8701	17.941	16.8911		633	96.609	95.8791	91.558	104.946	106.823	98.6206		633	12.2712	15.3154	21.0089	17.1773	22.1375	18.4051		633	96.609	95.8791	91.558	96.4437	106.011	103.239		633	38.9907	44.3719	38.9907	189.131	105.937	232.622	40.853	33.8681	34.6118		633	34.8139	42.9217	46.8183	667.008	398.209
	638	12.0451	15.5639	20.8605	17.8403	17.7947	16.784		638	95.6251	96.3924	91.6776	102.513	108.842	98.4241		638	12.0451	15.5639	20.8605	16.952	22.5334	17.8484		638	95.6251	96.3924	91.6776	96.8939	105.585	104.358		638	40.4418	43.6446	40.4418	188.397	106.897	231.026	40.7746	34.0359	34.3834		638	35.0028	42.8776	47.2819	681.906	399.928
	642	12.4492	15.3448	20.5108	17.9216	18.0389	17.1216		642	96.0112	97.5882	90.7331	103.273	108.017	97.6165		642	12.4492	15.3448	20.5108	17.027	22.2667	18.1159		642	96.0112	97.5882	90.7331	96.7949	106.587	103.633		642	40.4995	44.7711	40.4995	186.581	107.12	229.551	40.5421	33.9037	34.1884		642	34.7057	42.3501	47.6428	683.204	403.937
	647	12.1466	15.3786	20.1745	17.7074	17.5658	16.7879		647	94.4607	96.5737	91.7223	104.025	109.964	98.3934		647	12.1466	15.3786	20.1745	16.7943	21.9588	17.7463		647	94.4607	96.5737	91.7223	98.3623	106.043	104.441		647	41.0352	43.8644	41.0352	186.728	107.076	233.15	40.4904	34.1166	33.6524		647	34.5913	42.0249	46.9282	679.711	395.683
	651	11.9307	15.3326	20.2986	17.5823	17.7668	16.7874		651	95.1683	97.3693	91.1084	106.284	108.972	99.0822		651	11.9307	15.3326	20.2986	16.5045	21.8204	17.8578		651	95.1683	97.3693	91.1084	97.3398	107.54	103.854		651	40.9142	44.4328	40.9142	187.887	107.934	230.261	40.2894	33.536	33.9665		651	34.5362	42.2684	46.6961	677.621	401.086
	655	12.0513	14.9234	20.1264	17.514	17.6242	16.6134		655	96.2784	96.1205	91.7323	107.153	109.557	97.9086		655	12.0513	14.9234	20.1264	16.6847	21.6309	18.043		655	96.2784	96.1205	91.7323	97.3621	106.505	103.633		655	39.8756	44.2542	39.8756	189.397	107.525	230.791	40.2683	33.6442	33.6108		655	35.3783	42.2313	46.9089	674.997	402.332
	660	11.9946	14.9538	20.3211	18.0607	17.74	16.6641		660	95.587	96.5301	91.6343	107.853	109.642	97.7156		660	11.9946	14.9538	20.3211	16.7433	21.6644	18.0862		660	95.587	96.5301	91.6343	96.8439	106.758	103.066		660	40.2582	44.4677	40.2582	189.286	107.644	229.145	40.1955	34.1086	33.1827		660	34.6649	41.9693	47.4248	683.501	397.019
	664	11.9435	15.047	19.9496	18.0386	17.5823	16.7552		664	95.9219	97.1389	90.6359	109.659	111.438	99.0693		664	11.9435	15.047	19.9496	16.4418	21.2854	18.1819		664	95.9219	97.1389	90.6359	98.0156	107.274	105.266		664	41.4495	43.9727	41.4495	187.972	106.745	228.331	39.8694	33.3223	33.2583		664	34.699	41.0597	48.2592	670.217	400.671
	669	11.7954	14.849	19.9347	17.5703	17.3335	16.5129		669	94.959	98.7772	92.0555	109.944	110.888	98.6173		669	11.7954	14.849	19.9347	16.9075	22.0859	17.6857		669	94.959	98.7772	92.0555	98.6351	107.218	102.767		669	40.1398	45.3883	40.1398	190.519	107.734	232.771	39.6324	33.495	32.7657		669	34.7661	41.8927	48.344	676.738	395.961
	673	11.505	14.5552	19.6818	17.7469	17.5134	16.5903		673	95.7908	97.2317	91.4679	109.129	111.506	98.3679		673	11.505	14.5552	19.6818	16.5391	20.8866	17.6358		673	95.7908	97.2317	91.4679	98.8984	107.62	104.576		673	40.6643	45.3356	40.6643	190.802	108.532	234.837	39.6928	33.1414	33.1017		673	34.9899	42.4442	48.2491	684.982	401.891
	678	11.3671	14.432	19.4328	17.3278	17.3209	16.2226		678	95.1447	97.0959	91.933	109.363	110.612	99.604		678	11.3671	14.432	19.4328	16.4966	21.1708	17.3997		678	95.1447	97.0959	91.933	98.7054	108.545	104.578		678	40.9157	44.8318	40.9157	189.846	108.54	232.002	39.5528	33.2881	33.3558		678	35.0903	42.0434	47.5073	673.951	396.545
	682	11.6289	14.2901	19.3755	17.525	17.1757	16.5551		682	95.7294	98.5262	91.2417	109.135	111.731	99.5835		682	11.6289	14.2901	19.3755	16.9109	20.8069	17.8086		682	95.7294	98.5262	91.2417	99.1356	107.779	105.411		682	40.5157	45.3376	40.5158	190.435	109.38	232.242	39.1819	32.6919	32.5769		682	35.5093	42.6425	48.5529	682.418	399.464
	687	11.4076	14.5712	19.1793	17.3855	17.0423	16.3327		687	94.6572	97.815	92.797	109.584	114.53	100.351		687	11.4076	14.5712	19.1793	16.7758	20.8003	17.66		687	94.6572	97.815	92.797	100.032	107.896	104.913		687	39.9755	45.4783	39.9755	189.896	109.173	231.209	39.2859	33.1274	32.9049		687	36.0032	42.5689	46.7198	675.08	394.534
	691	11.2387	14.4856	18.7615	17.2697	17.0989	16.172		691	94.8475	98.4285	91.9187	109.472	113.064	100.818		691	11.2387	14.4856	18.7615	16.5182	20.8161	17.117		691	94.8475	98.4285	91.9187	99.0752	108.524	104.168		691	41.1228	45.2847	41.1228	189.153	108.669	231.817	39.1443	32.8399	32.8137		691	34.8422	42.8137	47.1949	686.267	397.943
	696	11.1983	14.2095	19.2901	17.2932	17.0159	16.3164		696	95.0038	97.3752	92.0749	112.176	111.271	99.566		696	11.1983	14.2095	19.2901	16.6019	20.6133	17.0172		696	95.0038	97.3752	92.0749	99.6966	109.452	105.288		696	40.3419	45.0474	40.3419	187.216	110.454	229.894	38.5199	32.8133	32.3947		696	35.4722	42.5497	46.9686	686.821	396.499
	700	11.4144	14.3334	18.9988	17.4315	16.9151	16.2207		700	94.3562	97.7071	93.2167	111.146	110.21	100.048		700	11.4144	14.3334	18.9988	16.525	20.4051	17.3414		700	94.3562	97.7071	93.2167	99.3088	108.788	105.189		700	40.3269	44.7612	40.327	188.183	108.835	232.43	38.562	32.9662	32.298		700	35.8789	43.1597	47.6178	679.038	395.473
	705	10.8386	14.2828	18.9978	17.3593	16.9231	16.317		705	95.0283	96.7202	93.0484	111.155	108.869	101.587		705	10.8386	14.2828	18.9978	16.5831	20.8385	17.4157		705	95.0283	96.7202	93.0484	100.093	109.205	104.596		705	41.3207	45.1069	41.3207	189.785	109.341	230.156	38.4359	32.7755	32.0798		705	34.2958	42.6871	47.6193	674.834	399.082
	709	11.3055	14.0596	19.178	17.464	16.8186	16.1368		709	96.2587	97.6434	91.9216	111.44	110.179	100.046		709	11.3055	14.0596	19.178	16.6509	20.4795	17.1397		709	96.2587	97.6434	91.9216	100.981	109.319	104.983		709	40.6221	45.5408	40.6221	188.868	109.241	231.457	38.3897	32.6493	32.1166		709	35.2241	42.1885	48.1184	680.399	396.202
	713	10.9962	14.201	18.801	17.2188	16.8185	16.1973		713	96.0067	97.1523	93.1754	112.136	110.202	101.407		713	10.9962	14.201	18.801	16.3633	19.8895	17.4797		713	96.0067	97.1523	93.1754	101.341	109.768	106.247		713	40.5872	45.1146	40.5872	191.977	111.388	228.81	38.2528	32.6628	32.2496		713	36.0667	42.9873	47.3142	677.386	397.329
	718	10.7968	13.978	18.9583	17.056	16.7546	15.9645		718	93.1636	97.5341	92.2412	112.469	111.972	101.185		718	10.7968	13.978	18.9583	16.6072	19.8895	17.2894		718	93.1636	97.5341	92.2412	100.095	109.472	105.993		718	40.5823	45.2427	40.5823	193.446	109.032	229.658	38.0328	32.8101	32.0061		718	35.9012	43.7369	48.1521	677.456	393.216
	722	10.8547	13.9324	18.873	17.4449	16.8139	16.1256		722	91.0289	97.3003	92.5407	112.962	111.07	100.563		722	10.8547	13.9324	18.873	16.4247	19.9808	17.2958		722	91.0289	97.3003	92.5407	101.629	110.206	106.094		722	41.5027	45.2279	41.5027	191.761	110.987	229.796	38.3581	31.9687	32.1226		722	35.5194	43.3079	48.8438	670.34	396.81
	727	11.0425	13.9473	18.4626	17.21	16.6608	16.0937		727	91.1239	97.1885	91.315	114.818	108.384	100.968		727	11.0425	13.9473	18.4626	16.7157	19.544	17.479		727	91.1239	97.1885	91.315	100.768	109.323	103.998		727	41.7403	45.9454	41.7402	189.88	110.067	228.39	37.7072	32.3786	31.6752		727	35.6453	43.1854	48.0189	681.652	393.495
	731	10.8318	13.6799	18.2689	17.2439	16.5862	16.0211		731	90.4079	96.7878	91.1128	117.135	109.549	102.719		731	10.8318	13.6799	18.2689	16.1719	19.5545	16.9708		731	90.4079	96.7878	91.1128	101.285	109.671	104.474		731	40.706	45.8308	40.706	191.39	110.389	230.77	37.4042	32.431	32.2598		731	35.9433	43.3689	48.644	681.92	393.492
	736	10.7687	13.6309	18.6039	17.164	16.7744	15.9714		736	92.3148	97.1867	91.4454	118.565	110.491	103.136		736	10.7687	13.6309	18.6039	15.9742	19.4024	17.3193		736	92.3148	97.1867	91.4454	101.378	110.107	106.316		736	41.3508	46.5551	41.3508	189.541	109.656	227.286	37.6123	32.145	31.7672		736	36.468	42.989	47.643	677.512	387.403
	740	10.6981	13.7195	18.5076	17.24	16.7766	16.0652		740	91.6199	97.3037	92.2138	116.498	109.902	103.797		740	10.6981	13.7195	18.5076	15.7343	19.5876	16.7945		740	91.6199	97.3037	92.2138	102.982	109.216	105.899		740	41.8725	46.4584	41.8725	190.745	111.713	228.159	36.9273	32.1726	31.3629		740	36.2439	43.2418	48.5249	676.485	396.505
	745	10.7387	13.5376	18.2885	17.33	16.6022	16.1071		745	92.3971	97.3323	91.4415	116.751	111.534	101.323		745	10.7387	13.5376	18.2885	16.0808	19.5115	16.7741		745	92.3971	97.3323	91.4415	101.849	111.219	106.78		745	41.8939	45.3932	41.8939	192.617	111.185	228.821	37.1104	32.1657	31.6542		745	36.1506	43.0713	47.9736	682.412	388.692
	749	10.5278	13.3358	18.3264	17.2609	16.4802	15.9279		749	91.0619	97.1914	90.8162	117.385	113.661	102.162		749	10.5278	13.3358	18.3264	16.1247	19.6535	16.9882		749	91.0619	97.1914	90.8162	101.617	110.533	105.369		749	41.4074	45.9442	41.4074	192.244	110.124	226.496	36.8286	31.3576	31.444		749	36.061	43.6611	48.3073	672.501	391.913
	754	10.7787	13.468	18.0116	17.1445	16.1663	15.9099		754	91.8637	99.2944	92.8822	117.085	112.481	103.693		754	10.7787	13.468	18.0116	16.2215	19.1068	16.8998		754	91.8637	99.2944	92.8822	102.442	110.342	106.527		754	41.587	45.8865	41.587	192.564	111.9	229.236	36.7169	31.8178	31.2536		754	35.7935	43.4475	48.5809	679.042	394.734
	758	10.8908	13.7147	18.16	16.7394	16.6198	15.8091		758	90.6423	98.5119	91.3454	117.714	113.524	104.039		758	10.8908	13.7147	18.16	16.1748	19.0202	16.9692		758	90.6423	98.5119	91.3454	102.879	110.207	106.359		758	41.7793	46.339	41.7793	191.136	109.888	229.242	35.9808	31.5722	30.6532		758	35.9895	43.5819	48.6414	676.796	397.183
	763	10.6846	13.5237	18.0518	17.0442	16.323	15.8669		763	90.5275	98.9647	92.0681	117.751	114.208	102.914		763	10.6846	13.5237	18.0518	15.5699	18.9664	17.1648		763	90.5275	98.9647	92.0681	101.507	109.094	105.255		763	42.0856	45.6894	42.0856	190.069	111.585	228.081	35.957	31.4787	31.2143		763	36.3157	43.1117	48.2522	684.488	390
	767	10.5593	13.3155	17.9373	16.9041	16.5574	15.7901		767	92.4224	98.2057	91.4431	119.601	115.519	104.013		767	10.5593	13.3155	17.9373	16.0857	19.2135	17.2482		767	92.4224	98.2057	91.4431	102.377	110.435	105.823		767	41.5443	46.9636	41.5443	189.307	111.955	225.682	36.354	31.3643	30.7873		767	36.7725	42.6796	47.7333	682.905	390.87
	771	10.3284	13.1112	17.7629	17.5267	16.45	15.969		771	92.7923	98.0841	92.0341	119.236	115.881	102.724		771	10.3284	13.1112	17.7629	16.0018	18.6521	17.0817		771	92.7923	98.0841	92.0341	103.119	112.004	105.531		771	41.7292	46.5299	41.7292	190.818	111.735	225.426	35.9202	31.7737	30.9362		771	36.2664	42.729	47.5837	683.32	393.647
	776	10.636	13.1822	17.7471	17.4293	16.1777	15.6053		776	92.9238	97.2083	91.703	118.108	117.628	102.437		776	10.636	13.1822	17.7471	16.3356	18.5371	16.7691		776	92.9238	97.2083	91.703	102.573	111.844	105.936		776	41.5868	46.9654	41.5868	191.053	111.95	226.325	35.9651	31.6256	30.3598		776	36.5354	43.2995	49.4649	675.317	391.072
	780	10.4701	12.85	17.6958	17.1629	16.1878	15.6373		780	95.0671	98.2772	92.2403	118.642	116.769	103.594		780	10.4701	12.85	17.6958	16.0472	18.4023	17.0202		780	95.0671	98.2772	92.2403	103.121	111.802	105.86		780	42.1403	45.6179	42.1403	192.68	111.844	224.993	36.1529	31.3043	30.2051		780	35.7151	44.5491	49.4258	672.491	390.645
	785	10.512	13.1072	17.6327	17.2072	16.0059	15.7813		785	95.1467	98.7349	91.4242	119.147	118.307	104.508		785	10.512	13.1072	17.6327	15.9976	18.5388	16.7418		785	95.1467	98.7349	91.4242	103.868	111.845	106.372		785	42.5155	45.6862	42.5155	191.348	112.457	227.593	35.6573	31.3628	30.5271		785	35.0101	43.4909	48.7707	676.596	389.549
	789	10.2861	12.9519	17.2087	17.0437	16.1241	15.6109		789	94.9213	97.7914	92.4443	119.64	117.741	104.378		789	10.2861	12.9519	17.2087	15.9632	18.0281	16.8902		789	94.9213	97.7914	92.4443	103.63	112.481	105.54		789	42.4643	45.973	42.4643	195.456	111.144	229.143	35.4176	31.3978	30.4838		789	36.3036	43.5409	49.257	678.425	391.28
	794	10.4766	12.8589	17.146	17.3863	15.908	15.3842		794	95.4285	98.2649	91.6025	120.235	118.685	103.389		794	10.4766	12.8589	17.146	16.1765	18.1545	16.7854		794	95.4285	98.2649	91.6025	103.679	110.273	106.187		794	41.6655	46.6399	41.6655	194.617	112.024	225.258	35.1523	31.5813	29.7717		794	36.3603	43.6959	48.8599	675.556	387.076
	798	10.2755	12.69	17.1959	16.8091	15.8633	15.3817		798	95.7703	99.6658	92.6206	122.594	119.011	106.246		798	10.2755	12.69	17.1959	16.2029	17.8607	16.7184		798	95.7703	99.6658	92.6206	102.151	110.822	104.927		798	41.9743	45.8251	41.9743	192.663	111.91	230.591	34.7218	31.0726	30.4976		798	36.7793	43.3119	48.6898	682.495	392.804
	803	10.2488	12.8655	16.9465	16.9593	15.8101	15.7313		803	95.4419	98.2943	90.0123	121.375	119.784	104.749		803	10.2488	12.8655	16.9465	16.1687	17.9403	16.771		803	95.4419	98.2943	90.0123	104.246	111.527	105.022		803	41.7291	46.2972	41.729	193.221	113.296	225.017	34.5424	30.9021	29.9579		803	37.2966	43.5781	49.8327	672.839	389.301
	807	10.3143	12.6904	17.1124	17.1808	16.0297	15.63		807	93.7711	99.3015	93.0365	120.889	119.907	105.08		807	10.3143	12.6904	17.1124	16.2269	17.7458	16.6063		807	93.7711	99.3015	93.0365	103.733	112.203	105.789		807	42.7005	46.4388	42.7006	192.472	112.942	225.486	35.0729	30.9312	30.2429		807	36.2022	44.2396	49.7436	677.008	390.992
	812	10.4147	13.2441	17.3371	17.0321	15.9104	15.5185		812	94.8457	100	90.7955	120.199	122.078	105.626		812	10.4147	13.2441	17.3371	16.0269	18.0571	16.5372		812	94.8457	100	90.7955	104.695	109.636	106.602		812	42.255	47.2638	42.255	193.483	113.188	223.95	34.6556	31.0695	29.8341		812	36.8764	45.21	48.8928	675.638	390.073
	816	10.0323	12.2361	17.4615	16.7348	15.8497	15.5767		816	95.1457	98.7593	91.0094	122.651	121.628	104.141		816	10.0323	12.2361	17.4615	15.8945	18.0704	16.8889		816	95.1457	98.7593	91.0094	105.566	110.601	105.812		816	41.7618	46.0662	41.7618	191.358	113.01	229.047	34.6485	31.0785	29.8557		816	37.3538	44.3097	49.4901	676.661	392.111
	821	10.2472	12.5666	17.2112	16.9477	15.7174	15.205		821	95.585	98.4302	92.5285	123.377	121.325	105.305		821	10.2472	12.5666	17.2112	15.8699	17.7243	16.8307		821	95.585	98.4302	92.5285	105.078	110.19	106.686		821	42.5744	47.7145	42.5744	196.604	113.188	223.373	34.9558	31.0322	29.6231		821	36.5559	43.4067	48.9496	670.893	387.789
	825	10.2579	12.6423	16.8604	16.9429	15.5831	15.4335		825	96.1179	99.0251	91.2781	123.585	121.941	106.931		825	10.2579	12.6423	16.8604	15.942	17.7114	16.8958		825	96.1179	99.0251	91.2781	105.006	111.034	105.59		825	41.8685	47.0468	41.8685	196.708	113.847	224.014	34.0257	31.0695	29.1968		825	36.8032	43.5856	48.7307	680.285	385.37
	829	10.0671	12.9732	17.174	16.6512	15.7144	15.3223		829	95.9704	98.6663	92.5568	123.997	122.212	105.053		829	10.0671	12.9732	17.174	16.5382	17.4369	16.789		829	95.9704	98.6663	92.5568	105.522	112.179	105.358		829	41.5756	46.1466	41.5756	192.422	112.528	226.294	33.7228	30.5748	29.3674		829	37.1422	43.8243	49.5661	676.672	385.874
	834	10.2562	12.6093	16.8788	16.8077	15.6768	15.5207		834	95.6384	99.6535	92.207	123.262	123.106	105.807		834	10.2562	12.6093	16.8788	16.0618	17.7566	16.595		834	95.6384	99.6535	92.207	105.152	110.771	106.841		834	42.6767	46.6647	42.6767	193.31	112.863	227.573	33.7101	30.5658	29.3728		834	36.6789	44.3094	49.947	671.279	388.786
	838	10.0442	12.7404	17.0837	16.9851	15.5393	15.2664		838	95.0865	98.6407	91.36	124.105	123.096	107.188		838	10.0442	12.7404	17.0837	15.8171	17.6772	16.7707		838	95.0865	98.6407	91.36	106.847	110.341	106.678		838	42.3662	47.0283	42.3662	195.66	113.919	224.067	33.8879	30.9188	29.439		838	36.9192	44.1711	49.361	674.015	386.419
	843	10.1055	12.6257	16.4913	17.101	15.349	15.5657		843	98.1549	98.5951	92.5426	122.726	123.697	107.495		843	10.1055	12.6257	16.4913	15.9704	17.6449	16.8995		843	98.1549	98.5951	92.5426	105.981	111.019	104.434		843	42.6069	47.023	42.6069	194.909	113.905	223.473	33.3343	30.3677	29.2199		843	37.3761	44.7808	50.3003	675.521	380.912
	847	9.96483	12.6003	16.7507	17.0231	15.3833	14.9314		847	98.0915	98.1748	92.6053	122.905	123.915	106.098		847	9.96483	12.6003	16.7507	16.4064	17.3905	17.0409		847	98.0915	98.1748	92.6053	106.388	111.469	106.226		847	42.0866	46.706	42.0866	193.389	114.533	228.267	33.5424	30.1557	29.1315		847	37.3226	44.0748	50.6006	676.021	386.657
	852	10.0245	12.7494	16.473	17.0935	15.6145	15.1871		852	97.3845	98.3912	93.3164	125.135	123.717	106.373		852	10.0245	12.7494	16.473	15.9859	17.5844	16.8046		852	97.3845	98.3912	93.3164	105.937	111.297	107.06		852	41.9493	47.5763	41.9493	197.614	114.154	225.08	33.2714	30.6427	29.3896		852	37.3106	45.4385	49.5379	680.452	391.719
	856	10.3378	12.3822	16.6187	16.7795	15.5989	15.243		856	98.4245	98.2181	92.1357	123.65	124.235	108.944		856	10.3378	12.3822	16.6187	16.0004	17.6615	16.8075		856	98.4245	98.2181	92.1357	106.79	111.419	106.097		856	42.276	47.4659	42.276	196.748	114.455	225.583	33.343	30.2109	29.0604		856	37.8103	44.4874	49.4174	685.523	383.326
	861	10.035	12.2941	16.4226	16.7335	15.3548	15.1332		861	97.2913	98.3387	92.6045	126.127	124.873	107.445		861	10.035	12.2941	16.4226	15.9497	17.4139	16.4195		861	97.2913	98.3387	92.6045	105.949	111.212	107.769		861	43.1369	47.962	43.137	194.278	113.207	222.285	32.7934	30.7037	28.6841		861	38.2681	44.0904	50.2718	677.824	384.8
	865	9.99737	12.3476	16.4932	16.7476	15.1641	15.3758		865	97.4554	99.0573	92.4321	124.081	125.477	108.364		865	9.99737	12.3476	16.4932	16.0479	17.3349	16.2137		865	97.4554	99.0573	92.4321	107.04	111.31	106.113		865	42.2488	46.6251	42.2488	196.243	114.815	225.338	32.5956	29.8991	28.3842		865	37.5457	44.6147	49.8788	677.642	384.991
	870	10.0425	12.8302	16.6617	16.9808	15.3397	15.0447		870	96.7415	98.2494	92.7883	125.594	126.502	108.436		870	10.0425	12.8302	16.6617	15.8915	17.4152	16.6491		870	96.7415	98.2494	92.7883	107.471	111.519	106.931		870	43.2217	46.6567	43.2217	195.527	114.076	222.454	32.978	29.7918	28.7632		870	38.079	45.0204	50.433	677.928	385.932
	874	9.94334	12.3042	16.4772	17.0514	15.2203	15.2318		874	97.0877	98.7415	92.104	126.322	125.087	107.939		874	9.94334	12.3042	16.4772	16.0096	16.7178	16.2561		874	97.0877	98.7415	92.104	106.942	112.745	106.216		874	42.6556	47.0862	42.6556	198.718	115.591	225.731	32.4401	30.1608	27.9474		874	37.2831	45.5932	50.6332	675.71	388.984
	878	9.67328	12.3777	16.4907	17.0142	15.3547	15.1127		878	98.892	97.8752	92.7036	125.804	125.301	106.629		878	9.67328	12.3777	16.4907	16.247	17.129	16.409		878	98.892	97.8752	92.7036	106.244	110.424	105.854		878	42.9487	47.6111	42.9487	196.958	115.085	222.749	32.2837	30.1369	28.4611		878	37.6484	45.2013	50.6817	682.923	386.39
	883	10.0714	12.0478	16.2278	17.1658	15.3747	15.0805		883	96.6338	98.5918	92.6585	126.837	125.831	107.804		883	10.0714	12.0478	16.2278	16.1942	17.3165	16.6811		883	96.6338	98.5918	92.6585	106.141	111.279	105.415		883	42.5711	47.8194	42.5711	197.75	116.313	222.731	32.4139	30.2717	28.5643		883	37.4006	44.4256	50.3761	672.697	390.354
	887	9.73948	12.4687	16.2701	16.6711	15.0004	15.0666		887	98.3858	98.8164	92.7972	126.405	126.777	108.154		887	9.73948	12.4687	16.2701	16.2697	16.693	16.3774		887	98.3858	98.8164	92.7972	107.011	113.698	107.178		887	43.7452	47.2203	43.7452	196.156	116.297	222.111	32.5147	29.8786	28.2943		887	38.05	45.3737	50.6365	686.921	382.212
	892	10.0285	12.5903	16.1524	16.8778	15.207	15.1211		892	98.8856	98.217	92.8877	127.216	127.787	110.299		892	10.0285	12.5903	16.1524	16.1697	17.2785	16.5417		892	98.8856	98.217	92.8877	107.083	111.11	106.922		892	43.612	47.3762	43.612	202.085	115.509	222.892	32.315	29.7754	28.4209		892	37.8696	44.7177	50.7747	680.609	389.341
	896	9.77527	12.5402	16.5059	17.1539	14.8638	15.2365		896	98.6618	98.1773	93.0193	125.655	126.397	108.329		896	9.77527	12.5402	16.5059	16.1356	17.2846	16.8572		896	98.6618	98.1773	93.0193	107.694	112.025	105.721		896	43.2174	47.144	43.2174	199.908	115.871	222.695	31.9271	29.77	27.8512		896	38.6478	44.7428	50.2999	686.559	382.416
	901	9.79205	12.3552	16.2398	16.8752	15.3784	14.7498		901	98.9358	99.9824	92.7696	128.694	127.244	110.754		901	9.79205	12.3552	16.2398	15.9587	16.8757	16.4433		901	98.9358	99.9824	92.7696	108.346	112.26	106.272		901	43.2476	47.75	43.2476	199.162	116.648	222.823	32.2114	29.8824	27.7217		901	37.6482	45.192	50.4985	680.733	386.162
	905	9.85282	12.3237	15.9031	16.8533	15.1353	14.9199		905	96.936	98.0973	93.0504	129.329	127.5	109.755		905	9.85282	12.3237	15.9031	15.7767	16.9331	16.3236		905	96.936	98.0973	93.0504	108.556	112.03	105.37		905	43.4143	47.8724	43.4143	200.969	115.456	222.232	32.1469	29.6599	28.1743		905	37.762	45.2645	50.8625	677.094	386.724
	910	9.83321	12.1938	16.1988	16.958	15.2877	14.9914		910	97.63	98.651	92.7099	128.475	128.506	109.718		910	9.83321	12.1938	16.1988	16.1726	17.1003	16.9997		910	97.63	98.651	92.7099	107.578	112.429	106.535		910	43.9446	47.9608	43.9446	200.143	116.86	227.768	31.5629	29.823	28.3294		910	37.4541	45.4678	51.9693	683.06	380.951
	914	9.83269	12.43	15.8451	16.8892	15.0384	15.0383		914	96.7187	97.7404	91.3262	129.523	127.64	110.119		914	9.83269	12.43	15.8451	15.9593	16.7592	16.9833		914	96.7187	97.7404	91.3262	107.965	111.131	105.418		914	43.0061	48.2285	43.0061	199.625	115.431	223.4	31.1659	29.6188	27.3854		914	37.6405	45.3879	51.4175	686.747	384.408
	919	9.84128	12.4042	16.2181	16.6881	15.0406	15.0231		919	100	97.4257	92.1841	127.978	130.115	110.347		919	9.84128	12.4042	16.2181	16.0725	17.0978	16.6257		919	100	97.4257	92.1841	107.133	112.122	107.465		919	43.3711	48.3269	43.3711	200.282	116.9	223.485	31.5842	29.9407	27.9002		919	38.0341	45.9621	49.6818	682.187	378.532
	923	9.79447	12.3298	16.1273	17.068	15.1516	15.2932		923	97.976	98.6037	91.1503	129.166	128.323	111.831		923	9.79447	12.3298	16.1273	16.235	16.9706	16.3737		923	97.976	98.6037	91.1503	107.376	112.273	107.324		923	43.3337	47.8123	43.3337	198.329	116.833	224.748	31.5845	29.3209	27.5728		923	38.4666	45.8801	50.8591	677.508	381.171
	928	9.91386	12.0968	15.9005	16.8564	14.9858	14.965		928	97.7586	97.4084	91.3178	130.569	128.253	111.976		928	9.91386	12.0968	15.9005	15.872	16.7066	16.4589		928	97.7586	97.4084	91.3178	108.109	110.675	106.357		928	43.5339	48.592	43.5339	199.528	115.716	223.974	31.1092	29.2416	27.4978		928	38.4771	45.1101	49.8165	686.939	386.193
	932	9.76236	12.3313	16.0774	16.7099	14.9473	14.7088		932	97.8326	97.7289	89.7925	128.607	129.499	112.123		932	9.76236	12.3313	16.0774	15.8154	16.8166	16.8039		932	97.8326	97.7289	89.7925	108.003	112.57	106.262		932	43.6962	47.6393	43.6962	202.866	116.977	223.56	31.0345	29.4258	27.7517		932	38.2359	45.809	51.0289	683.952	382.846
	936	9.73169	12.0132	15.9171	16.9729	15.0581	14.9956		936	99.1307	97.7159	91.1391	130.89	128.985	110.999		936	9.73169	12.0132	15.9171	16.0912	16.6978	16.6367		936	99.1307	97.7159	91.1391	107.92	112.433	106.634		936	43.4832	47.5351	43.4832	199.526	116.603	222.737	31.1656	29.5542	27.5712		936	37.7012	45.2971	50.5097	674.873	380.231
	941	9.90909	12.051	15.8941	16.6619	14.8925	14.9782		941	97.595	97.7632	88.9773	128.955	128.951	109.87		941	9.90909	12.051	15.8941	16.3362	16.4869	16.1959		941	97.595	97.7632	88.9773	108.232	111.007	105.731		941	44.065	48.5704	44.065	201.57	117.49	220.563	30.597	29.5571	26.9684		941	38.9132	45.3369	50.9407	687.284	382.024
	945	9.67203	12.2285	15.9307	16.8272	14.768	14.755		945	96.5308	98.3183	90.398	130.414	130.767	112.067		945	9.67203	12.2285	15.9307	16.2368	16.6712	16.2597		945	96.5308	98.3183	90.398	109.252	112.847	106.138		945	43.2415	48.0757	43.2415	201.655	115.643	221.984	31.0894	29.2223	27.3377		945	38.4223	46.2294	51.3229	680.64	383.679
	950	9.66761	12.6331	15.675	16.5963	14.7544	14.9126		950	98.9568	98.1891	89.3675	130.375	129.602	113.054		950	9.66761	12.6331	15.675	15.7237	16.8251	16.6748		950	98.9568	98.1891	89.3675	108.114	112.9	107.35		950	43.687	48.6027	43.687	201.164	116.657	224.059	30.791	29.229	27.0858		950	38.6996	45.735	51.1255	689.264	384.564
	954	9.71305	11.9333	15.6724	17.0549	14.6226	14.9084		954	97.064	98.619	88.3782	131.737	129.479	111.525		954	9.71305	11.9333	15.6724	15.8852	16.5556	16.4279		954	97.064	98.619	88.3782	108.961	112.499	105.969		954	43.5764	48.0839	43.5764	201.476	115.879	222.386	30.5414	29.2607	26.7473		954	38.2942	45.4961	50.6604	681.295	382.127
	959	9.86852	11.9044	15.7574	16.876	14.747	14.6842		959	97.5171	97.2614	89.7829	131.636	129.427	113.136		959	9.86852	11.9044	15.7574	16.3015	16.4304	16.1346		959	97.5171	97.2614	89.7829	110.006	111.414	106.502		959	44.3667	48.389	44.3667	201.876	116.803	222.127	30.6913	29.1518	27.3942		959	38.5578	45.5003	52.1436	679.2	380.454
	963	9.69678	12.0126	15.9411	16.8781	14.6821	14.5686		963	96.5978	98.2781	90.7365	132.407	130.01	113.851		963	9.69678	12.0126	15.9411	16.347	16.7541	16.2939		963	96.5978	98.2781	90.7365	109.959	112.443	106.307		963	43.7461	48.0636	43.7461	202.542	118.205	222.04	30.6715	29.1601	27.221		963	39.7076	45.5268	50.7702	685.575	374.768
	968	9.94883	12.0596	15.6522	16.6215	14.7516	14.6177		968	97.5338	98.165	91.2595	132.182	130.683	112.662		968	9.94883	12.0596	15.6522	16.3257	16.7807	16.453		968	97.5338	98.165	91.2595	110.544	113.905	106.041		968	43.445	48.8574	43.445	199.39	118.965	224.162	30.3906	29.1254	26.9407		968	38.9538	46.2158	51.6912	687.137	378.259
	972	9.79353	12.0104	15.9096	17.2099	14.4892	14.5718		972	96.9173	96.9401	90.1797	131.735	130.532	112.453		972	9.79353	12.0104	15.9096	16.1073	16.1882	16.7618		972	96.9173	96.9401	90.1797	108.505	111.954	106.315		972	44.3833	48.7801	44.3833	204.441	117.92	223.7	30.4108	29.0313	27.2261		972	39.2297	45.6654	51.3835	690.186	380.394
	977	9.66085	12.0792	15.7441	16.9182	14.4791	14.6777		977	96.5584	97.4576	91.7481	131.361	131.239	113.506		977	9.66085	12.0792	15.7441	15.9322	16.3967	16.8247		977	96.5584	97.4576	91.7481	109.085	113.306	104.752		977	43.343	48.4042	43.343	204.502	117.808	221.316	29.6944	28.8811	27.0526		977	38.4169	45.7926	50.6499	691.431	374.919
	981	9.88467	12.0586	15.5938	16.676	14.833	14.8482		981	96.8797	97.7792	91.5099	133.415	129.7	113.912		981	9.88467	12.0586	15.5938	16.0173	16.224	16.8075		981	96.8797	97.7792	91.5099	108.176	112.18	105.683		981	44.5456	48.8159	44.5456	202.139	117.925	225.276	29.7487	28.7841	26.3146		981	38.6236	45.6589	51.8018	686.995	380.964
	986	9.77143	12.064	15.7957	16.8625	14.4558	14.8018		986	96.9522	98.0243	91.6045	132.278	130.211	113.529		986	9.77143	12.064	15.7957	16.3056	16.5239	16.568		986	96.9522	98.0243	91.6045	109.31	112.931	106.472		986	44.554	48.2063	44.554	202.356	118.993	222.666	30.6281	28.9482	26.4687		986	39.0516	46.1557	50.9255	689	377.775
	990	9.60493	12.0225	15.7995	16.707	14.4262	14.512		990	95.7969	97.2727	91.7033	132.584	129.829	114.389		990	9.60493	12.0225	15.7995	15.9601	16.4016	16.9319		990	95.7969	97.2727	91.7033	109.091	113.412	106.844		990	43.6754	49.2537	43.6754	201.995	118.461	221.727	29.6977	28.5965	26.5627		990	38.6527	46.5868	52.3447	689.64	379.031
	995	9.70198	12.0757	15.4835	16.6352	14.6222	14.586		995	96.5249	98.464	92.1053	132.53	130.78	114.037		995	9.70198	12.0757	15.4835	15.8781	16.1526	16.056		995	96.5249	98.464	92.1053	109.654	111.551	106.922		995	43.8078	48.4844	43.8078	204.783	117.764	221.291	29.6524	28.9929	26.3727		995	38.6589	46.1851	51.1989	683.058	377.981
	999	9.71122	12.1336	15.5736	16.9838	14.5068	14.6931		999	96.1616	97.4438	92.7524	132.908	129.716	112.145		999	9.71122	12.1336	15.5736	15.8098	16.737	16.9278		999	96.1616	97.4438	92.7524	109.342	112.76	108.221		999	44.424	48.9078	44.424	202.248	118.48	224.708	29.7915	28.9058	26.6327		999	38.8069	46.2394	51.8592	686.536	376.742
	1003	9.77506	12.0317	15.6476	16.9172	14.556	14.5411		1003	95.7665	97.5065	92.6829	133.804	130.922	113.215		1003	9.77506	12.0317	15.6476	16.3368	16.3226	16.6227		1003	95.7665	97.5065	92.6829	109.524	114.189	106.017		1003	44.3817	48.974	44.3817	203.193	118.673	220.477	29.6672	28.7808	26.1385		1003	38.6457	45.9007	51.3601	683.451	377.92
	1008	9.63438	12.292	15.688	16.7084	14.3508	14.5715		1008	97.5479	97.754	92.1283	133.432	128.675	114.808		1008	9.63438	12.292	15.688	16.0302	16.3682	16.3714		1008	97.5479	97.754	92.1283	108.413	112.26	104.776		1008	44.4375	49.6655	44.4375	203.054	118.254	220.175	29.5243	28.8315	26.3799		1008	38.8938	46.1652	52.7787	682.203	374.396
	1012	9.55813	11.8246	15.7455	16.9445	14.4216	14.6708		1012	95.9448	99.2253	92.004	133.43	129.712	114.983		1012	9.55813	11.8246	15.7455	16.1328	16.4909	16.9013		1012	95.9448	99.2253	92.004	109.873	112.401	107.472		1012	44.014	49.2578	44.014	202.259	117.423	219.88	29.4091	28.4613	26.2719		1012	39.0545	45.6942	52.0182	671.042	378.204
	1017	9.79242	12.1006	15.5464	16.7344	14.3671	14.4503		1017	96.0999	99.3611	91.9546	134.707	130.607	112.455		1017	9.79242	12.1006	15.5464	16.0126	16.1964	16.5082		1017	96.0999	99.3611	91.9546	110.148	113.398	105.599		1017	43.8271	49.6496	43.8271	205.72	118.859	224.044	30.0513	28.7215	25.947		1017	39.9652	46.7683	52.0683	686.789	380.389
	1021	9.62055	11.8812	15.6533	16.7923	14.2777	14.3693		1021	96.1599	97.3194	90.0135	135.006	129.469	115.465		1021	9.62055	11.8812	15.6533	16.0963	16.2224	16.5946		1021	96.1599	97.3194	90.0135	110.277	111.598	106.807		1021	44.6659	49.2931	44.6659	203.849	118.355	223.432	29.1006	28.2553	26.4525		1021	38.8621	45.9448	51.3613	691.398	372.587
	1026	9.80269	12.184	15.5565	16.9865	14.556	14.5802		1026	96.4184	97.8352	90.007	133.78	130.705	115.104		1026	9.80269	12.184	15.5565	16.6418	16.251	16.4251		1026	96.4184	97.8352	90.007	109.508	113.001	104.614		1026	44.6453	49.1549	44.6453	204.4	118.795	222.425	29.3848	28.7115	26.4434		1026	39.1239	46.4543	52.8037	691.202	375.358
	1030	9.51885	12.2094	15.6201	17.0313	14.4084	14.7904		1030	96.3688	97.7547	90.7873	135.84	131.842	116.6		1030	9.51885	12.2094	15.6201	16.2303	16.2146	16.4544		1030	96.3688	97.7547	90.7873	110.126	113.845	106.02		1030	44.7692	49.1845	44.7692	204.951	116.95	219.403	29.6697	28.8321	25.9005		1030	39.0191	46.679	52.6578	688.194	374.856
	1035	9.6239	12.0517	15.4733	16.9095	14.4765	14.4274		1035	95.121	95.9305	91.8792	134.045	129.54	116.092		1035	9.6239	12.0517	15.4733	15.8271	16.3712	16.6551		1035	95.121	95.9305	91.8792	108.536	111.925	105.903		1035	45.2375	50.2467	45.2375	207.696	118.827	220.815	29.1634	28.4012	26.3912		1035	39.5411	46.6944	52.2793	688.37	377.34
	1039	9.70118	11.9248	15.499	17.1051	14.4057	14.3892		1039	95.996	97.5845	92.7758	135.235	129.716	115.841		1039	9.70118	11.9248	15.499	16.3403	16.448	16.2764		1039	95.996	97.5845	92.7758	108.768	113.345	105.513		1039	44.8155	49.7203	44.8155	206.171	118.121	220.865	29.1911	28.426	26.2741		1039	39.2178	47.0725	53.8429	689.04	375.3
	1044	9.49512	12.2875	15.5387	17.1239	14.4747	14.4298		1044	95.982	97.74	94.9835	135.966	132.465	114.294		1044	9.49512	12.2875	15.5387	16.2039	16.2359	16.6977		1044	95.982	97.74	94.9835	109.715	112.942	106.093		1044	44.6614	49.0537	44.6614	205.212	119.648	225.299	28.4008	28.4635	26.3994		1044	39.249	46.6476	52.6211	681.811	373.339
	1048	9.58854	12.2967	15.509	16.9216	14.1597	14.1686		1048	95.8638	96.7481	94.9717	136.534	131.017	115.513		1048	9.58854	12.2967	15.509	16.0471	15.6339	16.6705		1048	95.8638	96.7481	94.9717	109.363	112.219	106.668		1048	44.5559	49.5809	44.5559	204.431	118.834	223.077	29.1336	28.4769	25.624		1048	40.1587	45.9703	51.7184	694.94	375.464
	1052	9.61559	11.7808	15.5107	16.9712	14.4097	14.4526		1052	94.1729	97.5144	95.5218	135.994	130.095	115.689		1052	9.61559	11.7808	15.5107	16.4795	16.3317	16.4827		1052	94.1729	97.5144	95.5218	109.121	113.06	107.187		1052	44.7392	49.1956	44.7392	206.6	117.796	222.165	28.7294	28.1684	25.6195		1052	39.9025	46.4831	53.4626	683.603	375.888
	1057	9.49552	11.7592	15.1148	16.9047	14.4112	14.3165		1057	95.3858	96.6054	97.4557	137.029	129.865	115.787		1057	9.49552	11.7592	15.1148	16.1327	15.9009	16.6766		1057	95.3858	96.6054	97.4557	109.097	114.087	106.597		1057	45.413	50.1261	45.413	207.554	117.737	220.952	28.7705	28.821	25.4251		1057	39.3652	47.2956	53.4303	687.129	372.244
	1061	9.63381	11.8196	15.1627	17.1182	14.3225	14.5027		1061	94.0322	95.6672	97.0603	136.444	130.19	115.051		1061	9.63381	11.8196	15.1627	16.1957	16.0013	16.539		1061	94.0322	95.6672	97.0603	110.456	114.623	104.83		1061	45.5455	49.7648	45.5455	207.905	118.88	219.181	28.6391	28.4462	25.5222		1061	39.8909	47.4215	53.9064	688.98	374.263
	1066	9.73669	12.2709	15.2989	16.9681	14.4128	14.4857		1066	95.366	96.8571	97.5934	138.681	130.882	116.03		1066	9.73669	12.2709	15.2989	16.0678	16.545	16.4747		1066	95.366	96.8571	97.5934	110.109	113.72	106.647		1066	45.3939	49.7934	45.3939	207.925	118.568	220.179	28.4865	28.6142	25.14		1066	40.1382	47.7899	52.0905	681.867	373.18
	1070	9.79438	12.018	15.7497	17.1843	14.1606	14.2205		1070	94.6872	97.7345	96.6345	137.574	129.159	115.232		1070	9.79438	12.018	15.7497	16.3477	16.1791	16.4631		1070	94.6872	97.7345	96.6345	110.084	114.167	105.676		1070	45.4044	49.7614	45.4044	207.035	118.13	223.18	28.3521	28.5939	25.1139		1070	39.7495	47.1614	52.5867	684.68	377.015
	1075	9.62702	11.9057	15.3027	16.8745	14.2946	14.4162		1075	94.7843	96.472	97.781	136.685	130.612	116.657		1075	9.62702	11.9057	15.3027	16.3451	16.2452	16.5649		1075	94.7843	96.472	97.781	109.219	113.647	106.086		1075	45.1048	49.6013	45.1048	205.96	119.299	215.782	28.4742	28.3277	25.1274		1075	39.4714	47.0703	51.9322	696.031	374.431
	1079	9.63022	12.1012	15.5502	16.7515	14.1686	14.3852		1079	94.7649	98.2236	98.2141	136.903	129.36	115.969		1079	9.63022	12.1012	15.5502	15.6012	15.6579	16.7637		1079	94.7649	98.2236	98.2141	110.323	114.037	107.63		1079	45.1718	50.4839	45.1719	210.088	118.785	222.875	28.8924	28.1578	25.744		1079	40.3221	47.5718	53.3684	695.516	373.181
	1084	9.80129	11.8184	15.4759	17.1938	14.2257	14.5872		1084	95.0228	97.505	97.8962	138.501	130.172	116.133		1084	9.80129	11.8184	15.4759	16.2148	16.0408	16.8438		1084	95.0228	97.505	97.8962	110.012	112.5	105.876		1084	44.7852	49.288	44.7852	206.563	118.356	221.095	28.2455	28.976	25.5398		1084	40.4673	47.5129	52.8767	709.019	374.196
	1088	9.54825	12.2009	15.4799	16.8335	14.1421	14.0782		1088	94.0365	97.8267	99.6725	139.108	129.976	117.04		1088	9.54825	12.2009	15.4799	16.354	15.95	16.6595		1088	94.0365	97.8267	99.6725	108.864	114.782	106.092		1088	45.7888	50.3282	45.7888	208.171	118.847	222.389	28.3713	28.4344	25.3182		1088	39.795	46.8359	53.1882	692.62	375.925
	1093	9.69815	11.7403	15.0994	16.9179	13.9834	13.9483		1093	94.2942	97.8044	97.4412	140.446	129.479	116.575		1093	9.69815	11.7403	15.0994	16.1098	15.9108	16.7792		1093	94.2942	97.8044	97.4412	109.812	113.356	105.675		1093	45.4958	50.3494	45.4958	209.396	120.14	222.306	28.3299	28.3665	24.9962		1093	39.6925	47.1832	52.8225	688.109	375.625
	1097	9.59675	11.824	15.5577	16.7023	14.0584	14.2459		1097	94.8241	97.7613	96.7867	139.929	130.439	118.25		1097	9.59675	11.824	15.5577	16.3672	15.7385	16.5716		1097	94.8241	97.7613	96.7867	109.698	112.995	105.367		1097	45.517	49.9887	45.517	212.129	120.419	220.999	28.3814	28.0561	25.3671		1097	39.8749	47.7756	53.8507	684.496	372.371
	1102	9.57203	11.8166	15.2388	16.8548	13.9065	14.5261		1102	93.6853	96.1375	96.3093	141.424	129.486	118.044		1102	9.57203	11.8166	15.2388	16.0796	16.0684	16.7483		1102	93.6853	96.1375	96.3093	108.663	114.172	105.521		1102	45.6267	51.1571	45.6267	207.887	119.926	220.703	28.0748	28.1586	24.8786		1102	39.6068	47.9164	53.4801	681.923	371.214
	1106	9.75627	11.9636	15.4418	17.1003	13.8916	14.2		1106	93.2197	97.7606	96.8364	139.329	131.967	118.184		1106	9.75627	11.9636	15.4418	16.4629	16.0284	16.5251		1106	93.2197	97.7606	96.8364	109.517	112.927	105.976		1106	45.6934	50.2057	45.6934	211.937	119.284	220.817	28.2491	28.5578	24.8984		1106	40.1186	47.0024	53.121	684.232	372.005
	1111	9.71102	12.0278	15.0815	17	13.9724	14.1234		1111	94.5509	96.6442	98.7812	141.322	130.026	120.26		1111	9.71102	12.0278	15.0815	16.5748	15.9632	16.5312		1111	94.5509	96.6442	98.7812	109.171	112.591	105.871		1111	45.9153	50.0533	45.9153	208.779	117.813	221.758	28.0837	28.1894	24.8192		1111	40.5504	47.5945	52.8858	688.734	371.431
	1115	9.56541	12.1121	15.3342	17.0546	14.1121	14.1501		1115	94.2396	98.3356	97.2032	142.369	129.705	117.258		1115	9.56541	12.1121	15.3342	16.1595	16.2548	16.9635		1115	94.2396	98.3356	97.2032	109.692	113.535	105.598		1115	45.8605	50.149	45.8605	210.925	119.491	222.019	28.0005	28.5394	24.8244		1115	39.691	47.8043	53.1595	697.259	371.66
	1119	9.63322	11.8074	15.0048	17.1986	14.0917	14.1657		1119	93.7968	97.9617	97.0557	143.545	130.968	118.567		1119	9.63322	11.8074	15.0048	16.3116	16.0912	16.9953		1119	93.7968	97.9617	97.0557	110.064	113.195	105.814		1119	45.6498	51.3238	45.6498	209.433	121.062	221.701	28.0922	28.1468	24.6833		1119	39.8235	48.1874	53.5493	685.699	370.681
	1124	9.62087	12.0635	15.0118	16.9584	13.9434	14.2784		1124	93.1644	96.9384	97.4858	141.095	129.834	117.479		1124	9.62087	12.0635	15.0118	16.2463	16.1633	16.2574		1124	93.1644	96.9384	97.4858	108.784	113.58	106.062		1124	45.7259	50.7537	45.7259	209.993	120.101	220.538	27.915	27.7478	24.9723		1124	39.2337	47.3133	53.1619	690.638	371.024
	1128	9.61752	11.9468	15.346	16.8393	13.8538	14.348		1128	93.2097	97.2458	98.2115	141.515	129.842	117.741		1128	9.61752	11.9468	15.346	16.4946	15.9874	16.8218		1128	93.2097	97.2458	98.2115	109.583	114.2	106.076		1128	45.9147	50.0694	45.9147	211.411	120.736	221.788	27.9342	28.0005	24.8158		1128	40.1853	47.7994	53.7261	691.314	375.87
	1133	9.52347	12.2447	15.2932	16.8285	13.9086	14.3507		1133	94.1779	97.9017	98.0166	143.423	130.879	118.829		1133	9.52347	12.2447	15.2932	16.6697	16.1467	16.6369		1133	94.1779	97.9017	98.0166	109.961	114.087	105.08		1133	46.9734	51.9901	46.9734	213.994	119.712	222.278	27.744	28.1155	24.4153		1133	39.989	47.9355	54.0029	682.972	372.132
	1137	9.5295	12.0721	15.2185	17.1762	13.7987	14.1473		1137	93.5616	98.7588	96.3811	142.421	131.3	119.92		1137	9.5295	12.0721	15.2185	16.232	15.914	16.439		1137	93.5616	98.7588	96.3811	109.514	113.133	106.255		1137	45.9603	50.7133	45.9602	212.865	120.069	221.727	27.5462	27.7928	24.4568		1137	40.3578	47.77	53.7389	692.423	368.319
	1142	9.7239	11.8271	15.0955	16.9021	14.2318	14.0338		1142	93.8735	98.9225	100	145.858	129.451	119.624		1142	9.7239	11.8271	15.0955	16.2891	15.8182	16.695		1142	93.8735	98.9225	100	108.89	113.786	106.214		1142	46.9616	51.2408	46.9616	212.687	119.591	220.188	27.4479	28.2285	24.5528		1142	40.1454	48.1327	53.9063	692.884	369.164
	1146	9.71009	12.0485	15.4143	17.1513	13.9056	14.2049		1146	94.0052	98.2638	96.5286	144.721	129.756	118.187		1146	9.71009	12.0485	15.4143	16.4383	15.9173	17.0789		1146	94.0052	98.2638	96.5286	110.267	114.725	104.554		1146	46.0199	50.9208	46.0199	212.774	120.465	221.483	27.5514	28.144	23.9909		1146	40.0077	47.8242	54.1896	684.105	372.601
	1151	9.47341	12.011	15.1496	16.875	13.9015	14.3368		1151	94.7516	99.959	97.7565	145.754	130.847	119.043		1151	9.47341	12.011	15.1496	16.3129	16.1009	16.636		1151	94.7516	99.959	97.7565	110.152	113.958	107.332		1151	46.0822	50.243	46.0822	212.965	118.607	220.794	27.5989	28.1417	24.6726		1151	41.3302	48.5074	53.5349	690.051	369.816
	1155	9.71471	12.144	15.1756	17.0482	13.9695	14.0631		1155	94.3576	99.4165	97.7854	144.854	130.091	118.326		1155	9.71471	12.144	15.1756	16.707	16.0164	16.5736		1155	94.3576	99.4165	97.7854	107.476	113.299	106.115		1155	45.7139	50.9725	45.7139	212.287	119.847	219.464	27.6312	28.1488	24.6665		1155	40.3468	48.4053	54.2701	695.445	370.356
	1160	9.43175	12.3172	15.1276	17.1358	14.1083	14.1149		1160	92.5546	99.1587	96.046	146.995	129.666	119.573		1160	9.43175	12.3172	15.1276	16.787	15.8942	16.604		1160	92.5546	99.1587	96.046	108.139	113.587	104.8		1160	46.5525	51.0014	46.5525	210.872	119.753	220.053	27.5749	28.0047	24.0809		1160	41.2571	48.3895	53.39	693.309	367.09
	1164	9.66305	11.9788	15.3502	16.9885	14.0545	14.0951		1164	93.484	98.1579	97.498	145.68	131.752	119.252		1164	9.66305	11.9788	15.3502	16.2503	15.7843	16.9313		1164	93.484	98.1579	97.498	109.607	115.265	106.78		1164	47.074	50.9191	47.074	210.202	119.559	223.596	27.6228	27.8662	23.8807		1164	40.3125	47.7184	54.7676	691.269	370.887
	1168	9.78064	11.9293	15.2184	17.1212	14.1454	14.1654		1168	93.8119	99.4804	98.0149	147.689	131.154	120.952		1168	9.78064	11.9293	15.2184	16.3034	16.3025	16.3331		1168	93.8119	99.4804	98.0149	109.44	113.954	104.766		1168	46.8347	51.7488	46.8347	213.524	119.43	224.624	27.2057	27.7168	24.2356		1168	40.0566	48.6288	54.293	681.044	369.186
	1173	9.35647	11.4559	15.4881	17.0806	13.869	14.1871		1173	93.1879	99.7062	95.7025	145.886	131.579	118.678		1173	9.35647	11.4559	15.4881	16.6613	15.6766	16.9796		1173	93.1879	99.7062	95.7025	109.767	114.294	104.491		1173	46.7115	51.5245	46.7115	211.77	119.714	222.848	27.392	27.9852	24.18		1173	41.4212	47.638	54.3375	691.595	368.85
	1177	9.70246	12.3776	15.1287	16.9267	13.9378	14.3941		1177	93.041	98.6448	98.3027	148.235	130.839	120.848		1177	9.70246	12.3776	15.1287	16.3311	15.9655	17.0359		1177	93.041	98.6448	98.3027	109.265	114.007	104.237		1177	46.6979	51.2237	46.6979	212.739	120.794	220.612	27.0904	27.4412	24.286		1177	40.9342	48.266	53.5373	683.591	367.017
	1182	9.59495	12.2192	15.3064	17.3411	13.6874	14.164		1182	93.8547	99.4007	96.9197	147.324	130.668	119.557		1182	9.59495	12.2192	15.3064	16.1465	16.0922	16.596		1182	93.8547	99.4007	96.9197	108.911	113.101	105.094		1182	46.6924	50.2654	46.6924	213.743	120.033	220.239	27.2334	27.3242	24.3975		1182	41.1097	48.3791	54.4073	685.193	372.054
	1186	9.65684	11.9179	15.2144	17.0838	14.0273	14.052		1186	94.6664	98.3951	97.8915	148.902	130.812	121.016		1186	9.65684	11.9179	15.2144	16.7454	15.8182	16.6769		1186	94.6664	98.3951	97.8915	108.089	115.405	104.493		1186	46.147	51.9518	46.147	208.659	119.928	220.426	27.2859	27.9144	24.0744		1186	41.9164	48.0552	54.7652	692.29	365.364
	1191	9.58444	12.0083	15.1651	16.981	14.0851	14.3693		1191	93.3052	99.0177	97.7791	148.371	129.863	120.549		1191	9.58444	12.0083	15.1651	16.1791	16.0299	17.0051		1191	93.3052	99.0177	97.7791	109.554	115.208	104.78		1191	46.7972	51.9764	46.7972	211.502	120.044	218.144	27.3096	27.5702	24.2254		1191	40.3188	48.0874	54.1535	686.523	368.653
	1195	9.80524	11.7978	15.5058	16.7681	13.987	14.2743		1195	93.9277	98.6853	97.5138	148.906	131.459	120.697		1195	9.80524	11.7978	15.5058	16.5413	16.2142	16.5278		1195	93.9277	98.6853	97.5138	108.722	115.745	105.93		1195	47.1167	51.7623	47.1167	214.109	119.433	223.143	27.1994	27.3784	23.6603		1195	40.9673	48.1471	54.7773	688.832	361.877
	1200	9.58473	11.7208	15.3434	17.3646	13.9234	13.9572		1200	93.0138	99.1293	97.2462	148.232	131.506	121.953		1200	9.58473	11.7208	15.3434	16.3472	15.9467	16.8911		1200	93.0138	99.1293	97.2462	109.106	114.809	103.376		1200	46.1579	51.5167	46.1579	210.905	118.808	218.889	26.9602	27.4407	23.6272		1200	41.0286	48.77	56.1407	692.097	365.107
[truncated: 4 more columns]
